# Supplementary material for: Occupational characteristics are missing from heat vulnerability indices: a study in New York and New Jersey
Source: Environ Health. 2026 Mar 14;25:38. doi: 10.1186/s12940-026-01284-w (PMC13101271; doi:10.1186/s12940-026-01284-w)
Supplement: Supplementary file 1 — Supplementary Material 1. [file 12940_2026_1284_MOESM1_ESM.csv]

Data Sources:
U.S. Census Bureau, American Community Survey (ACS), 5-year estimates, 2018�2022
U.S. Census Bureau, American Community Survey Public Use Microdata Sample (PUMS), 5-year data, 2018�2022
STATE	COUNTY	TRACT	FIPSCODE	PUMA	civ_employed_16plus	Outdoor heat exposure - Number	Indoor heat exposure - Number	Heat Exposure (outdoor or indoor) - Number	Outdoor Heat Exposure Percent	Indoor Heat Exposure Percent	Heat Exposure (outdoor or indoor) Percent
34	Atlantic County	100	34001000100	101	1023	111.63	28.24	118.13	10.91	2.76	11.55
34	Atlantic County	200	34001000200	101	1720	294.95	123.24	359.23	17.15	7.16	20.89
34	Atlantic County	300	34001000300	101	1724	208.29	49.33	220.07	12.08	2.86	12.77
34	Atlantic County	400	34001000400	101	1801	236.68	58.38	271.25	13.14	3.24	15.06
34	Atlantic County	500	34001000500	101	1439	227.09	60.51	239.33	15.78	4.2	16.63
34	Atlantic County	1100	34001001100	101	436	32.59	5.47	35.05	7.47	1.25	8.04
34	Atlantic County	1200	34001001200	101	1191	337.91	127.23	388.38	28.37	10.68	32.61
34	Atlantic County	1300	34001001300	101	863	139.12	31.83	152.34	16.12	3.69	17.65
34	Atlantic County	1400	34001001400	101	1254	251.4	87.68	288.53	20.05	6.99	23.01
34	Atlantic County	1500	34001001500	101	296	74.84	17.9	83.43	25.28	6.05	28.19
34	Atlantic County	1900	34001001900	101	642	109.63	74.26	145.7	17.08	11.57	22.7
34	Atlantic County	2300	34001002300	101	1082	149.65	50.1	178.71	13.83	4.63	16.52
34	Atlantic County	2400	34001002400	101	810	130.74	40.29	146.85	16.14	4.97	18.13
34	Atlantic County	2500	34001002500	101	1175	148.81	36.99	165.34	12.66	3.15	14.07
34	Atlantic County	10101	34001010101	101	1908	208.08	109.41	250.5	10.91	5.73	13.13
34	Atlantic County	10102	34001010102	101	693	52.38	15.37	57.92	7.56	2.22	8.36
34	Atlantic County	10104	34001010104	101	473	34.94	10.42	39.69	7.39	2.2	8.39
34	Atlantic County	10105	34001010105	101	905	111.67	34.49	128.17	12.34	3.81	14.16
34	Atlantic County	10200	34001010200	101	2930	244.53	98.84	294.73	8.35	3.37	10.06
34	Atlantic County	10300	34001010300	101	1007	144.83	45.81	164.03	14.38	4.55	16.29
34	Atlantic County	10401	34001010401	101	2661	415.01	190.92	490.16	15.6	7.17	18.42
34	Atlantic County	10403	34001010403	101	3719	562.87	179.21	632.35	15.14	4.82	17
34	Atlantic County	10501	34001010501	101	3577	443.21	157.64	516.04	12.39	4.41	14.43
34	Atlantic County	10503	34001010503	101	3677	507.68	171.98	574.91	13.81	4.68	15.64
34	Atlantic County	10505	34001010505	101	1679	172.09	44.51	187.98	10.25	2.65	11.2
34	Atlantic County	10506	34001010506	101	2432	350.61	124.02	385.35	14.42	5.1	15.84
34	Atlantic County	10600	34001010600	101	1970	257.27	91.36	302.12	13.06	4.64	15.34
34	Atlantic County	10700	34001010700	102	3158	401.25	133.79	474.19	12.71	4.24	15.02
34	Atlantic County	10800	34001010800	102	1422	287.98	115.78	341.28	20.25	8.14	24
34	Atlantic County	10900	34001010900	102	3044	558.67	158.61	647.43	18.35	5.21	21.27
34	Atlantic County	11000	34001011000	102	1601	265.37	65.9	293.19	16.58	4.12	18.31
34	Atlantic County	11100	34001011100	102	1464	259.66	81.23	319.06	17.74	5.55	21.79
34	Atlantic County	11201	34001011201	102	954	153.29	47.39	175.02	16.07	4.97	18.35
34	Atlantic County	11202	34001011202	102	3461	582.5	208.44	681.84	16.83	6.02	19.7
34	Atlantic County	11300	34001011300	102	2314	312.5	135.74	385.66	13.5	5.87	16.67
34	Atlantic County	11401	34001011401	102	2240	310.31	118.74	375.2	13.85	5.3	16.75
34	Atlantic County	11403	34001011403	102	3320	454.97	115.38	510.94	13.7	3.48	15.39
34	Atlantic County	11404	34001011404	102	4550	482.38	151.51	558.4	10.6	3.33	12.27
34	Atlantic County	11500	34001011500	102	2559	344.65	111.64	409.28	13.47	4.36	15.99
34	Atlantic County	11600	34001011600	102	2085	390.99	137.02	446.58	18.75	6.57	21.42
34	Atlantic County	11702	34001011702	102	1764	236.86	81.4	278.59	13.43	4.61	15.79
34	Atlantic County	11703	34001011703	102	2183	205.53	85.63	256.93	9.41	3.92	11.77
34	Atlantic County	11704	34001011704	102	2247	346.34	116.01	408.42	15.41	5.16	18.18
34	Atlantic County	11803	34001011803	102	2980	398.03	112.1	452.01	13.36	3.76	15.17
34	Atlantic County	11804	34001011804	102	4074	584.01	184.88	667.7	14.33	4.54	16.39
34	Atlantic County	11805	34001011805	102	1246	143	51.72	165.13	11.48	4.15	13.25
34	Atlantic County	11806	34001011806	102	4012	336.34	129.59	401.8	8.38	3.23	10.01
34	Atlantic County	11807	34001011807	102	2941	524.07	172.44	605.96	17.82	5.86	20.6
34	Atlantic County	11808	34001011808	102	1758	221.42	77.37	256.97	12.59	4.4	14.62
34	Atlantic County	11901	34001011901	102	1403	277.7	121.25	356.47	19.79	8.64	25.41
34	Atlantic County	11902	34001011902	101	2398	225.25	70.34	268.53	9.39	2.93	11.2
34	Atlantic County	12000	34001012000	101	1566	197.7	100.13	252.83	12.62	6.39	16.15
34	Atlantic County	12100	34001012100	101	1429	211.36	119.16	296.4	14.79	8.34	20.74
34	Atlantic County	12200	34001012200	101	2685	493.44	144.59	556.36	18.38	5.39	20.72
34	Atlantic County	12302	34001012302	101	1783	190.26	63.16	209.52	10.67	3.54	11.75
34	Atlantic County	12401	34001012401	101	1381	126.5	61.98	149.24	9.16	4.49	10.81
34	Atlantic County	12402	34001012402	101	1078	108.22	36.07	115.06	10.04	3.35	10.67
34	Atlantic County	12501	34001012501	101	1157	83.88	28.78	96.92	7.25	2.49	8.38
34	Atlantic County	12502	34001012502	102	791	98.62	34.56	111.41	12.47	4.37	14.08
34	Atlantic County	12602	34001012602	101	667	111.43	47.71	116.6	16.71	7.15	17.48
34	Atlantic County	12701	34001012701	2601	1987	256.35	82.32	289.48	12.9	4.14	14.57
34	Atlantic County	12702	34001012702	2601	657	56.25	11.22	62.06	8.56	1.71	9.45
34	Atlantic County	12801	34001012801	2601	1782	273.86	84.86	301.35	15.37	4.76	16.91
34	Atlantic County	12802	34001012802	2601	870	108.4	40.13	122.77	12.46	4.61	14.11
34	Atlantic County	13000	34001013000	101	1394	170.39	60.29	181.28	12.22	4.32	13
34	Atlantic County	13101	34001013101	101	515	30.9	6.41	32.48	6	1.24	6.31
34	Atlantic County	13102	34001013102	101	568	33.53	13.45	36.9	5.9	2.37	6.5
34	Atlantic County	13201	34001013201	101	1150	107.82	43.37	122.85	9.38	3.77	10.68
34	Atlantic County	13202	34001013202	101	1028	141.43	64.01	156.62	13.76	6.23	15.23
34	Atlantic County	13301	34001013301	101	839	105.58	35.16	123.63	12.58	4.19	14.74
34	Atlantic County	13302	34001013302	101	1449	133.81	28.22	140.87	9.23	1.95	9.72
34	Atlantic County	13500	34001013500	101	1340	177.93	52.14	188.95	13.28	3.89	14.1
34	Atlantic County	983400	34001983400	101	1230	83.31	27.01	96.85	6.77	2.2	7.87
34	Bergen County	1001	34003001001	306	1350	97.38	25.94	102.04	7.21	1.92	7.56
34	Bergen County	1002	34003001002	306	1630	97.62	37.95	114.65	5.99	2.33	7.03
34	Bergen County	2100	34003002100	305	580	29.3	7.61	32.22	5.05	1.31	5.56
34	Bergen County	2200	34003002200	305	2418	318.38	100.23	363.87	13.17	4.15	15.05
34	Bergen County	2300	34003002300	305	2737	230.92	76.3	272.07	8.44	2.79	9.94
34	Bergen County	3100	34003003100	307	3081	355.3	133.24	431.67	11.53	4.32	14.01
34	Bergen County	3200	34003003200	307	2592	346.98	101.65	401.17	13.39	3.92	15.48
34	Bergen County	3300	34003003300	307	4151	431.98	152.82	525.88	10.41	3.68	12.67
34	Bergen County	3401	34003003401	307	1203	98.79	34.91	125.57	8.21	2.9	10.44
34	Bergen County	3402	34003003402	307	1595	112.33	59.97	154.71	7.04	3.76	9.7
34	Bergen County	3500	34003003500	307	2092	296.96	117.56	372.4	14.19	5.62	17.8
34	Bergen County	4001	34003004001	301	2138	155.57	65.6	203.86	7.28	3.07	9.53
34	Bergen County	4002	34003004002	301	2539	209.68	97.64	283.61	8.26	3.85	11.17
34	Bergen County	5000	34003005000	302	3627	369.08	139.78	470.34	10.18	3.85	12.97
34	Bergen County	6101	34003006101	303	2369	216.92	69.38	257.61	9.16	2.93	10.87
34	Bergen County	6102	34003006102	303	1493	186.69	80.83	252.92	12.5	5.41	16.94
34	Bergen County	6201	34003006201	303	2142	210.44	83.77	267.82	9.82	3.91	12.5
34	Bergen County	6202	34003006202	303	2443	90.6	31.08	113.21	3.71	1.27	4.63
34	Bergen County	6301	34003006301	303	2389	301.39	165.91	366.47	12.62	6.94	15.34
34	Bergen County	6302	34003006302	303	2422	304.31	99.64	357.2	12.56	4.11	14.75
34	Bergen County	7001	34003007001	305	2199	204.78	58.66	233.46	9.31	2.67	10.62
34	Bergen County	7002	34003007002	305	2249	219.95	52.35	246	9.78	2.33	10.94
34	Bergen County	8001	34003008001	305	2342	217.15	65.78	254.01	9.27	2.81	10.85
34	Bergen County	8002	34003008002	305	2079	126.88	38.67	144.77	6.1	1.86	6.96
34	Bergen County	9100	34003009100	305	2217	118.72	36.24	134.95	5.35	1.63	6.09
34	Bergen County	9200	34003009200	305	1589	86.55	28.21	101.65	5.45	1.78	6.4
34	Bergen County	10100	34003010100	307	3176	351.68	97.53	388.09	11.07	3.07	12.22
34	Bergen County	10200	34003010200	307	2863	385	143.94	461.45	13.45	5.03	16.12
34	Bergen County	10300	34003010300	307	3959	450.23	152.48	516.72	11.37	3.85	13.05
34	Bergen County	11100	34003011100	304	2726	369.41	127.47	441.63	13.55	4.68	16.2
34	Bergen County	11200	34003011200	304	2492	318.31	122.1	396.53	12.77	4.9	15.91
34	Bergen County	11300	34003011300	304	2424	279.67	128.73	352.4	11.54	5.31	14.54
34	Bergen County	11400	34003011400	304	3117	432.2	156.48	536.38	13.87	5.02	17.21
34	Bergen County	12001	34003012001	302	3532	305.14	84.07	368.48	8.64	2.38	10.43
34	Bergen County	12002	34003012002	302	2120	228.73	64.91	263.1	10.79	3.06	12.41
34	Bergen County	13002	34003013002	303	3555	159.61	79.83	209.91	4.49	2.25	5.9
34	Bergen County	13003	34003013003	303	2390	48.53	15.1	57.5	2.03	0.63	2.41
34	Bergen County	13004	34003013004	303	2781	65.79	18.12	73.12	2.37	0.65	2.63
34	Bergen County	14000	34003014000	308	3666	287.57	30.92	308.49	7.84	0.84	8.41
34	Bergen County	15100	34003015100	305	1313	68.56	25.22	80.08	5.22	1.92	6.1
34	Bergen County	15200	34003015200	305	3187	360.55	86.95	414.3	11.31	2.73	13
34	Bergen County	15300	34003015300	305	3101	377.82	94.86	448.7	12.18	3.06	14.47
34	Bergen County	15401	34003015401	305	2390	325.74	121.21	389.96	13.63	5.07	16.32
34	Bergen County	15402	34003015402	305	1990	146.65	40.39	174.79	7.37	2.03	8.78
34	Bergen County	15500	34003015500	305	3174	117.99	53.34	149.98	3.72	1.68	4.73
34	Bergen County	16000	34003016000	305	2649	160.29	48.82	185.07	6.05	1.84	6.99
34	Bergen County	17101	34003017101	304	2484	54.34	42.11	86.39	2.19	1.7	3.48
34	Bergen County	17102	34003017102	304	923	62	19.41	75.29	6.72	2.1	8.16
34	Bergen County	17200	34003017200	304	3670	327.19	154.51	411.48	8.92	4.21	11.21
34	Bergen County	17301	34003017301	304	1674	140.32	50.8	168.18	8.38	3.03	10.05
34	Bergen County	17302	34003017302	304	1578	151.61	41.76	172.17	9.61	2.65	10.91
34	Bergen County	17400	34003017400	304	3010	119.29	31.66	137.16	3.96	1.05	4.56
34	Bergen County	17501	34003017501	304	2231	154.13	65.87	196.91	6.91	2.95	8.83
34	Bergen County	17502	34003017502	304	2019	155.98	48.55	179.13	7.73	2.4	8.87
34	Bergen County	18101	34003018101	303	2252	430.07	171.56	529	19.1	7.62	23.49
34	Bergen County	18102	34003018102	303	1771	329.17	177.83	469.92	18.59	10.04	26.53
34	Bergen County	18200	34003018200	303	3938	479.38	185.7	563.51	12.17	4.72	14.31
34	Bergen County	19102	34003019102	303	1732	80.06	33.33	102.62	4.62	1.92	5.92
34	Bergen County	19103	34003019103	303	2363	199.95	128.95	292.12	8.46	5.46	12.36
34	Bergen County	19104	34003019104	303	2231	129	59.06	178.66	5.78	2.65	8.01
34	Bergen County	19202	34003019202	303	1822	47.97	17.69	59.74	2.63	0.97	3.28
34	Bergen County	19203	34003019203	303	1549	41.81	20.93	60.17	2.7	1.35	3.88
34	Bergen County	19204	34003019204	303	1672	146.87	74.49	202.46	8.78	4.46	12.11
34	Bergen County	19303	34003019303	303	2719	234.08	84.42	297.29	8.61	3.1	10.93
34	Bergen County	19304	34003019304	303	1341	122.9	61.54	158.46	9.16	4.59	11.82
34	Bergen County	19305	34003019305	303	3401	250.26	122.38	351.24	7.36	3.6	10.33
34	Bergen County	19306	34003019306	303	1011	54	15.95	61.86	5.34	1.58	6.12
34	Bergen County	20100	34003020100	306	1921	110.77	44.3	128.35	5.77	2.31	6.68
34	Bergen County	20200	34003020200	306	2713	69.13	27.37	88.56	2.55	1.01	3.26
34	Bergen County	21101	34003021101	304	1860	338.75	135.21	411.28	18.21	7.27	22.11
34	Bergen County	21102	34003021102	304	1509	307.3	93.56	363.39	20.36	6.2	24.08
34	Bergen County	21200	34003021200	304	3463	489.17	260.65	652.34	14.13	7.53	18.84
34	Bergen County	21300	34003021300	304	2410	449.98	164.21	534.24	18.67	6.81	22.17
34	Bergen County	21400	34003021400	304	2538	410.07	156.01	489.47	16.16	6.15	19.29
34	Bergen County	21500	34003021500	304	2815	475.06	180.4	606.32	16.88	6.41	21.54
34	Bergen County	21600	34003021600	304	2110	312.4	117.23	391.87	14.81	5.56	18.57
34	Bergen County	22100	34003022100	308	1751	106.13	33.12	125.63	6.06	1.89	7.17
34	Bergen County	22200	34003022200	308	3795	147.77	47.3	181.31	3.89	1.25	4.78
34	Bergen County	23100	34003023100	301	2800	243.53	91.84	295.49	8.7	3.28	10.55
34	Bergen County	23201	34003023201	301	2522	265.35	103.58	350.87	10.52	4.11	13.91
34	Bergen County	23202	34003023202	301	1777	86.8	45.01	123.83	4.88	2.53	6.97
34	Bergen County	23301	34003023301	301	1555	131.31	52.75	168.21	8.44	3.39	10.82
34	Bergen County	23303	34003023303	301	1491	112.27	25.48	130.54	7.53	1.71	8.76
34	Bergen County	23304	34003023304	301	1261	115.79	42.39	153.91	9.18	3.36	12.21
34	Bergen County	23401	34003023401	301	2116	205.3	88.63	287.9	9.7	4.19	13.61
34	Bergen County	23402	34003023402	301	3323	323.02	121.37	420.37	9.72	3.65	12.65
34	Bergen County	23501	34003023501	301	1768	255.28	109.95	332.2	14.44	6.22	18.79
34	Bergen County	23502	34003023502	301	3079	455.07	162.38	526.94	14.78	5.27	17.11
34	Bergen County	23601	34003023601	301	1874	186.17	107.53	263.42	9.93	5.74	14.06
34	Bergen County	23602	34003023602	301	1917	370.72	120.69	471.5	19.34	6.3	24.6
34	Bergen County	24100	34003024100	305	2807	142.25	36.9	157.66	5.07	1.31	5.62
34	Bergen County	24200	34003024200	305	2353	106.12	34.84	124.03	4.51	1.48	5.27
34	Bergen County	25100	34003025100	302	3302	439.47	177.98	559.62	13.31	5.39	16.95
34	Bergen County	25200	34003025200	302	3215	291.62	80.14	333.81	9.07	2.49	10.38
34	Bergen County	26100	34003026100	308	2564	143.42	32.38	163.2	5.59	1.26	6.37
34	Bergen County	26200	34003026200	308	3255	187.8	54.99	218.4	5.77	1.69	6.71
34	Bergen County	27000	34003027000	308	2103	56.97	13.32	64.52	2.71	0.63	3.07
34	Bergen County	28001	34003028001	303	2888	183.66	81.84	240.08	6.36	2.83	8.31
34	Bergen County	28002	34003028002	303	1940	47.69	16.13	60.35	2.46	0.83	3.11
34	Bergen County	29100	34003029100	302	2368	280.73	96.23	359.83	11.86	4.06	15.2
34	Bergen County	29200	34003029200	302	3755	592.53	179.13	727.97	15.78	4.77	19.39
34	Bergen County	30100	34003030100	304	3097	373.97	194.84	513.67	12.08	6.29	16.59
34	Bergen County	30201	34003030201	304	2157	272.27	57.88	307.16	12.62	2.68	14.24
34	Bergen County	30202	34003030202	304	1836	269.36	114.22	351.37	14.67	6.22	19.14
34	Bergen County	30300	34003030300	304	2314	240.49	105.21	309.18	10.39	4.55	13.36
34	Bergen County	30401	34003030401	304	2085	154.79	75.97	201.22	7.42	3.64	9.65
34	Bergen County	30402	34003030402	304	1867	267.78	100.47	312.88	14.34	5.38	16.76
34	Bergen County	31100	34003031100	302	3746	351.47	92.42	411.29	9.38	2.47	10.98
34	Bergen County	31200	34003031200	302	2431	173.57	82.68	231.72	7.14	3.4	9.53
34	Bergen County	31300	34003031300	302	3253	475.9	131	553.03	14.63	4.03	17
34	Bergen County	31400	34003031400	302	2681	380.82	122.88	459.63	14.2	4.58	17.14
34	Bergen County	32102	34003032102	306	2749	223.08	43.2	252.22	8.11	1.57	9.18
34	Bergen County	32103	34003032103	306	2469	186.54	57.71	221.36	7.56	2.34	8.97
34	Bergen County	32104	34003032104	306	2052	250.33	72.74	280.78	12.2	3.54	13.68
34	Bergen County	32201	34003032201	306	2923	163.08	46.11	195.1	5.58	1.58	6.67
34	Bergen County	32202	34003032202	306	2673	275.88	107.1	312.72	10.32	4.01	11.7
34	Bergen County	33100	34003033100	307	1890	234.48	75.08	273.11	12.41	3.97	14.45
34	Bergen County	33200	34003033200	307	1199	129.44	57.82	160.97	10.8	4.82	13.42
34	Bergen County	33300	34003033300	307	2035	228.63	109.61	302.65	11.23	5.39	14.87
34	Bergen County	34001	34003034001	306	1276	88.25	65.52	137.54	6.92	5.14	10.78
34	Bergen County	34002	34003034002	306	2278	180.15	69.09	190.9	7.91	3.03	8.38
34	Bergen County	35100	34003035100	305	4210	332.25	89.12	359.17	7.89	2.12	8.53
34	Bergen County	35200	34003035200	308	2655	64.51	41.79	97.62	2.43	1.57	3.68
34	Bergen County	36100	34003036100	302	1396	205.5	75.64	253.01	14.72	5.42	18.12
34	Bergen County	36200	34003036200	302	1593	206.47	71.23	265.61	12.96	4.47	16.67
34	Bergen County	37100	34003037100	307	2957	234.45	110.92	297.63	7.93	3.75	10.07
34	Bergen County	37201	34003037201	307	2555	291.04	83.27	334.94	11.39	3.26	13.11
34	Bergen County	37203	34003037203	307	1537	140.01	56.67	168.58	9.11	3.69	10.97
34	Bergen County	37204	34003037204	307	1956	156.05	51.88	186.06	7.98	2.65	9.51
34	Bergen County	38100	34003038100	302	3093	413.95	114.99	465.51	13.38	3.72	15.05
34	Bergen County	38200	34003038200	302	2725	430.53	125.49	494.75	15.8	4.61	18.16
34	Bergen County	38300	34003038300	302	3079	280.6	109.8	350.64	9.11	3.57	11.39
34	Bergen County	39100	34003039100	306	2029	168.9	70.86	201.73	8.32	3.49	9.94
34	Bergen County	39200	34003039200	306	3335	292.98	89.62	325.75	8.79	2.69	9.77
34	Bergen County	39300	34003039300	306	1525	104.3	52.91	130.93	6.84	3.47	8.59
34	Bergen County	40001	34003040001	308	1714	66.42	14.41	75.66	3.88	0.84	4.41
34	Bergen County	40002	34003040002	308	2491	223.08	33.46	238.37	8.96	1.34	9.57
34	Bergen County	41100	34003041100	303	2952	175.54	81.62	238.85	5.95	2.76	8.09
34	Bergen County	41200	34003041200	303	2415	221.89	91.96	290.03	9.19	3.81	12.01
34	Bergen County	41301	34003041301	303	3469	416.13	168.7	479.31	12	4.86	13.82
34	Bergen County	41302	34003041302	303	2468	174.11	91.93	243.55	7.05	3.72	9.87
34	Bergen County	42101	34003042101	307	1177	63.07	31.25	85.39	5.36	2.65	7.25
34	Bergen County	42102	34003042102	307	2470	312.45	109.93	354.65	12.65	4.45	14.36
34	Bergen County	42301	34003042301	307	2231	188.62	69.17	214.45	8.45	3.1	9.61
34	Bergen County	42302	34003042302	307	2402	305.19	127.51	339.93	12.71	5.31	14.15
34	Bergen County	42400	34003042400	307	2068	96.36	39.22	125.35	4.66	1.9	6.06
34	Bergen County	42500	34003042500	307	1846	131.86	58.73	162.15	7.14	3.18	8.78
34	Bergen County	43001	34003043001	305	2176	221.47	64.24	262.14	10.18	2.95	12.05
34	Bergen County	43002	34003043002	305	2843	366.65	80.04	402.27	12.9	2.82	14.15
34	Bergen County	44100	34003044100	306	2878	155.43	59.08	180.76	5.4	2.05	6.28
34	Bergen County	44201	34003044201	306	1790	140.37	109.89	223.43	7.84	6.14	12.48
34	Bergen County	44202	34003044202	306	2606	207.14	80.66	248.12	7.95	3.1	9.52
34	Bergen County	45101	34003045101	303	2249	232.09	131.96	333.44	10.32	5.87	14.83
34	Bergen County	45102	34003045102	303	2285	159.06	106.46	217.81	6.96	4.66	9.53
34	Bergen County	45200	34003045200	303	1586	110.2	47.19	144.04	6.95	2.98	9.08
34	Bergen County	46100	34003046100	301	2412	156.55	91.7	230.16	6.49	3.8	9.54
34	Bergen County	46200	34003046200	301	2350	205.74	81.99	267.73	8.75	3.49	11.39
34	Bergen County	46300	34003046300	301	2211	184.02	82.93	259.72	8.32	3.75	11.75
34	Bergen County	47100	34003047100	308	3093	126.9	17.11	140.15	4.1	0.55	4.53
34	Bergen County	47200	34003047200	308	2175	33.32	7.02	37.5	1.53	0.32	1.72
34	Bergen County	47300	34003047300	308	1334	47.07	6.59	51.69	3.53	0.49	3.87
34	Bergen County	47400	34003047400	308	2677	180.48	17.43	192.33	6.74	0.65	7.18
34	Bergen County	47500	34003047500	308	3151	190.08	28.62	207.99	6.03	0.91	6.6
34	Bergen County	48100	34003048100	307	2178	107.54	43.88	133.42	4.94	2.01	6.13
34	Bergen County	48200	34003048200	307	4243	199.57	73.16	242.88	4.7	1.72	5.72
34	Bergen County	49001	34003049001	305	2102	201	50.23	222.61	9.56	2.39	10.59
34	Bergen County	49002	34003049002	305	2508	202.18	65.25	237.41	8.06	2.6	9.47
34	Bergen County	50000	34003050000	307	3232	333.07	140.69	410.42	10.31	4.35	12.7
34	Bergen County	51100	34003051100	302	3441	261.67	70.18	311.58	7.6	2.04	9.05
34	Bergen County	51200	34003051200	302	1187	108.05	29.59	123.72	9.1	2.49	10.42
34	Bergen County	51300	34003051300	302	2923	187.47	72.7	237.15	6.41	2.49	8.11
34	Bergen County	51400	34003051400	302	2673	138.68	56.2	178.08	5.19	2.1	6.66
34	Bergen County	52100	34003052100	304	3994	622.94	197.79	721.64	15.6	4.95	18.07
34	Bergen County	52200	34003052200	304	3914	524.61	122.55	599.89	13.4	3.13	15.33
34	Bergen County	53100	34003053100	308	1490	35.4	13.21	43.43	2.38	0.89	2.91
34	Bergen County	53201	34003053201	308	2431	56.76	14.46	63.41	2.34	0.6	2.61
34	Bergen County	53202	34003053202	308	1538	46.07	23.62	63.43	3	1.54	4.12
34	Bergen County	54101	34003054101	301	2391	232.58	116.81	297.56	9.73	4.89	12.45
34	Bergen County	54102	34003054102	301	1803	246.78	98.15	319.07	13.69	5.44	17.7
34	Bergen County	54200	34003054200	301	3118	218.62	74.12	279.09	7.01	2.38	8.95
34	Bergen County	54300	34003054300	301	3210	94.74	34.62	123.96	2.95	1.08	3.86
34	Bergen County	54400	34003054400	301	3976	371.58	139.73	473.72	9.35	3.51	11.91
34	Bergen County	54500	34003054500	301	2423	129.58	38.24	154.26	5.35	1.58	6.37
34	Bergen County	54601	34003054601	301	1419	13.64	11.23	23.85	0.96	0.79	1.68
34	Bergen County	54602	34003054602	301	2727	254.85	119.83	342.14	9.35	4.39	12.55
34	Bergen County	55100	34003055100	305	3156	62.46	13.75	68.59	1.98	0.44	2.17
34	Bergen County	55201	34003055201	305	1618	46.31	15.23	54.73	2.86	0.94	3.38
34	Bergen County	55202	34003055202	305	2105	77.3	34.48	93.72	3.67	1.64	4.45
34	Bergen County	56100	34003056100	306	2746	210.67	59.37	240.14	7.67	2.16	8.75
34	Bergen County	56200	34003056200	306	2670	178.98	59.18	211.68	6.7	2.22	7.93
34	Bergen County	57101	34003057101	302	2160	311.38	116.86	377.94	14.42	5.41	17.5
34	Bergen County	57102	34003057102	302	2220	388.44	113.61	448.24	17.5	5.12	20.19
34	Bergen County	57200	34003057200	302	1659	285.57	101.62	333.3	17.21	6.13	20.09
34	Bergen County	58100	34003058100	308	1678	139.67	30.67	159.18	8.32	1.83	9.49
34	Bergen County	58200	34003058200	308	2824	191.33	46.99	220.32	6.78	1.66	7.8
34	Bergen County	59100	34003059100	308	3123	220.35	35.79	242.94	7.06	1.15	7.78
34	Bergen County	59200	34003059200	308	3658	371.01	69.62	388.06	10.14	1.9	10.61
34	Bergen County	60001	34003060001	302	1855	212.73	35.38	231.49	11.47	1.91	12.48
34	Bergen County	60002	34003060002	302	4277	262.43	104.29	329.67	6.14	2.44	7.71
34	Bergen County	61100	34003061100	306	2497	215.34	81.52	263.4	8.62	3.26	10.55
34	Bergen County	61200	34003061200	306	1559	95.25	16.64	105.56	6.11	1.07	6.77
34	Bergen County	61300	34003061300	306	1572	117.86	28.51	129.8	7.5	1.81	8.26
34	Bergen County	61400	34003061400	306	2306	137.86	42.67	156.5	5.98	1.85	6.79
34	Burlington County	700102	34005700102	2001	1290	175.57	74.57	228.98	13.61	5.78	17.75
34	Burlington County	700103	34005700103	2001	1863	161.93	104.49	242.76	8.69	5.61	13.03
34	Burlington County	700104	34005700104	2001	1101	149.89	68.26	199.62	13.61	6.2	18.13
34	Burlington County	700200	34005700200	2001	1529	106.17	38.41	134.34	6.94	2.51	8.79
34	Burlington County	700303	34005700303	2001	2406	359.22	93.05	403.66	14.93	3.87	16.78
34	Burlington County	700304	34005700304	2001	1271	160.27	65.53	205.75	12.61	5.16	16.19
34	Burlington County	700305	34005700305	2001	2266	406.62	142.86	485.95	17.94	6.3	21.45
34	Burlington County	700306	34005700306	2001	1408	147.72	57.85	187.8	10.49	4.11	13.34
34	Burlington County	700307	34005700307	2001	1523	141.79	40.19	169.85	9.31	2.64	11.15
34	Burlington County	700401	34005700401	2002	1011	154.74	62.93	186.3	15.31	6.22	18.43
34	Burlington County	700402	34005700402	2002	1906	315.53	101.25	362.36	16.55	5.31	19.01
34	Burlington County	700403	34005700403	2002	2045	279.04	92.97	325.42	13.64	4.55	15.91
34	Burlington County	700405	34005700405	2002	894	150.3	60.56	183.42	16.81	6.77	20.52
34	Burlington County	700407	34005700407	2002	2660	404.21	91.77	438.15	15.2	3.45	16.47
34	Burlington County	700408	34005700408	2002	1683	115.73	46.54	146.08	6.88	2.77	8.68
34	Burlington County	700501	34005700501	2002	2946	193.88	93.11	238.16	6.58	3.16	8.08
34	Burlington County	700502	34005700502	2002	1083	99.08	19.33	106.82	9.15	1.78	9.86
34	Burlington County	700503	34005700503	2002	1731	136.5	39.19	156.13	7.89	2.26	9.02
34	Burlington County	700504	34005700504	2002	1579	75.89	27.43	89.86	4.81	1.74	5.69
34	Burlington County	700505	34005700505	2002	3274	140.33	42.44	174.36	4.29	1.3	5.33
34	Burlington County	700602	34005700602	2001	3688	391.06	149.65	476.7	10.6	4.06	12.93
34	Burlington County	700603	34005700603	2001	3346	439.2	183.6	562.82	13.13	5.49	16.82
34	Burlington County	700605	34005700605	2001	2661	251.28	103.56	327	9.44	3.89	12.29
34	Burlington County	700701	34005700701	2001	1906	473.43	172.61	561.11	24.84	9.06	29.44
34	Burlington County	700702	34005700702	2001	1191	195.49	78.07	240.33	16.41	6.55	20.18
34	Burlington County	700703	34005700703	2001	1109	256.26	77.76	290.41	23.11	7.01	26.19
34	Burlington County	700800	34005700800	2001	2327	350.68	139.54	451.27	15.07	6	19.39
34	Burlington County	700900	34005700900	2001	1138	234.31	84.88	291.75	20.59	7.46	25.64
34	Burlington County	701001	34005701001	2001	2357	394.62	160.77	478.41	16.74	6.82	20.3
34	Burlington County	701002	34005701002	2001	2315	350.65	116.82	408.92	15.15	5.05	17.66
34	Burlington County	701102	34005701102	2001	2857	266.03	102.89	339.46	9.31	3.6	11.88
34	Burlington County	701103	34005701103	2001	4250	555.42	173.75	683.92	13.07	4.09	16.09
34	Burlington County	701104	34005701104	2001	2413	409.6	122.33	490.82	16.97	5.07	20.34
34	Burlington County	701105	34005701105	2001	3038	513.79	174.26	650.55	16.91	5.74	21.41
34	Burlington County	701201	34005701201	2001	1299	196.51	55.26	233.66	15.13	4.25	17.99
34	Burlington County	701203	34005701203	2001	1100	171.82	51.79	209.79	15.62	4.71	19.07
34	Burlington County	701204	34005701204	2001	1291	247.29	86.38	315.49	19.16	6.69	24.44
34	Burlington County	701205	34005701205	2001	990	132.79	56.55	170.19	13.41	5.71	17.19
34	Burlington County	701301	34005701301	2001	2832	507.79	239.7	677.2	17.93	8.46	23.91
34	Burlington County	701302	34005701302	2001	1786	302.5	121.11	377	16.94	6.78	21.11
34	Burlington County	701303	34005701303	2001	2464	287.72	88.92	340.15	11.68	3.61	13.8
34	Burlington County	701401	34005701401	2003	3415	393.62	141.58	490.65	11.53	4.15	14.37
34	Burlington County	701402	34005701402	2003	881	138.07	47.27	167.19	15.67	5.37	18.98
34	Burlington County	701502	34005701502	2001	1981	303.26	113.95	374.23	15.31	5.75	18.89
34	Burlington County	701700	34005701700	2001	2295	284.65	106.13	346.42	12.4	4.62	15.09
34	Burlington County	702101	34005702101	2003	766	113.77	56.07	153.57	14.85	7.32	20.05
34	Burlington County	702203	34005702203	2003	1765	191.4	115.82	288.93	10.84	6.56	16.37
34	Burlington County	702204	34005702204	2003	972	124.26	60.2	166.48	12.78	6.19	17.13
34	Burlington County	702206	34005702206	2003	539	81.46	47.37	118.11	15.11	8.79	21.91
34	Burlington County	702207	34005702207	2003	1098	156.24	104.46	232.05	14.23	9.51	21.13
34	Burlington County	702208	34005702208	2003	3651	955.79	295.3	1150.38	26.18	8.09	31.51
34	Burlington County	702209	34005702209	2003	1625	373.77	126.41	460.77	23	7.78	28.36
34	Burlington County	702210	34005702210	2003	1953	240.26	152.34	367.42	12.3	7.8	18.81
34	Burlington County	702300	34005702300	2003	670	105.48	45.38	134.09	15.74	6.77	20.01
34	Burlington County	702400	34005702400	2003	1839	284.24	116.82	348.5	15.46	6.35	18.95
34	Burlington County	702500	34005702500	2003	3680	376.05	227.38	549.59	10.22	6.18	14.93
34	Burlington County	702601	34005702601	2003	2020	313.77	125.76	400.12	15.53	6.23	19.81
34	Burlington County	702603	34005702603	2003	1095	148.97	70.46	198.82	13.6	6.43	18.16
34	Burlington County	702701	34005702701	2003	1894	355.57	54.76	397.96	18.77	2.89	21.01
34	Burlington County	702702	34005702702	2003	3445	420.75	134.77	508.31	12.21	3.91	14.76
34	Burlington County	702801	34005702801	2001	1258	187.86	54.12	228.07	14.93	4.3	18.13
34	Burlington County	702802	34005702802	2001	1485	304.48	88.02	369.82	20.5	5.93	24.9
34	Burlington County	702803	34005702803	2001	2302	363.56	124.13	453.93	15.79	5.39	19.72
34	Burlington County	702804	34005702804	2001	1168	152.1	41.42	185.89	13.02	3.55	15.91
34	Burlington County	702805	34005702805	2001	1804	275.98	83.21	345.38	15.3	4.61	19.15
34	Burlington County	702806	34005702806	2001	1395	234.37	75.82	298.53	16.8	5.44	21.4
34	Burlington County	702807	34005702807	2001	1804	365.27	100.99	430.01	20.25	5.6	23.84
34	Burlington County	702808	34005702808	2001	1919	366.18	209.42	521.23	19.08	10.91	27.16
34	Burlington County	702809	34005702809	2001	997	112.64	24.01	133.73	11.3	2.41	13.41
34	Burlington County	702810	34005702810	2001	705	134.85	38.76	164.44	19.13	5.5	23.32
34	Burlington County	702811	34005702811	2001	1330	193.35	56.5	232.27	14.54	4.25	17.46
34	Burlington County	702905	34005702905	2002	2702	140.78	141.42	252.53	5.21	5.23	9.35
34	Burlington County	702906	34005702906	2002	788	87.92	25.02	95.96	11.16	3.17	12.18
34	Burlington County	702907	34005702907	2002	1250	57.25	23.8	69.97	4.58	1.9	5.6
34	Burlington County	702908	34005702908	2002	1698	203.26	31.27	225.56	11.97	1.84	13.28
34	Burlington County	702909	34005702909	2002	3534	321.01	121.19	386.12	9.08	3.43	10.93
34	Burlington County	702910	34005702910	2002	3432	214.64	60.35	239.4	6.25	1.76	6.98
34	Burlington County	702913	34005702913	2002	2515	123.16	56.37	155.87	4.9	2.24	6.2
34	Burlington County	702914	34005702914	2002	3167	275.23	95.02	328.32	8.69	3	10.37
34	Burlington County	702915	34005702915	2002	2426	199.99	73.18	245.24	8.24	3.02	10.11
34	Burlington County	702917	34005702917	2002	1422	58.4	21.49	72.24	4.11	1.51	5.08
34	Burlington County	702918	34005702918	2002	1370	93.88	28.27	109.53	6.85	2.06	8
34	Burlington County	703000	34005703000	2003	2980	227.46	148.39	326.04	7.63	4.98	10.94
34	Burlington County	703102	34005703102	2003	1545	115.43	45.4	133.33	7.47	2.94	8.63
34	Burlington County	703103	34005703103	2003	2374	323.37	128.15	428.38	13.62	5.4	18.04
34	Burlington County	703104	34005703104	2003	2722	302.56	116.07	387.7	11.12	4.26	14.24
34	Burlington County	703201	34005703201	2003	1763	210.49	121.63	291.63	11.94	6.9	16.54
34	Burlington County	703202	34005703202	2003	1541	219.39	95.91	282.48	14.24	6.22	18.33
34	Burlington County	703203	34005703203	2003	1145	219.22	111.4	290.31	19.15	9.73	25.35
34	Burlington County	703600	34005703600	2003	3420	376.88	115.99	448.28	11.02	3.39	13.11
34	Burlington County	703700	34005703700	2003	3109	379.08	151.53	475.79	12.19	4.87	15.3
34	Burlington County	703801	34005703801	2002	3687	274.84	75.26	322.36	7.45	2.04	8.74
34	Burlington County	703802	34005703802	2002	3012	184.63	44.55	203.62	6.13	1.48	6.76
34	Burlington County	703803	34005703803	2002	2645	233.04	51.24	262.29	8.81	1.94	9.92
34	Burlington County	703804	34005703804	2002	3621	189.15	60.03	218.52	5.22	1.66	6.03
34	Burlington County	703900	34005703900	2002	2092	131.35	64.48	174.43	6.28	3.08	8.34
34	Burlington County	704004	34005704004	2002	1954	116.32	68.08	169.25	5.95	3.48	8.66
34	Burlington County	704005	34005704005	2002	2120	141.11	45.56	171.57	6.66	2.15	8.09
34	Burlington County	704006	34005704006	2002	1281	101.12	32.97	123.5	7.89	2.57	9.64
34	Burlington County	704007	34005704007	2002	1613	142.22	77.05	186.08	8.82	4.78	11.54
34	Burlington County	704008	34005704008	2002	2930	308.31	59.23	335.35	10.52	2.02	11.45
34	Burlington County	704009	34005704009	2002	2879	252.65	67.13	286.24	8.78	2.33	9.94
34	Burlington County	704011	34005704011	2002	1543	116.35	56.38	154.73	7.54	3.65	10.03
34	Burlington County	704012	34005704012	2002	3620	280.05	76.56	319.81	7.74	2.11	8.83
34	Burlington County	704013	34005704013	2002	2941	233.39	56.08	265.7	7.94	1.91	9.03
34	Burlington County	704015	34005704015	2002	1520	105.32	29.18	119.8	6.93	1.92	7.88
34	Burlington County	704016	34005704016	2002	2958	109.22	55.83	149.98	3.69	1.89	5.07
34	Burlington County	704201	34005704201	2001	3028	252.71	103.77	328.38	8.35	3.43	10.84
34	Burlington County	704202	34005704202	2001	1625	236.5	75.55	282.16	14.55	4.65	17.36
34	Burlington County	704302	34005704302	2003	4148	400.74	195.05	518.24	9.66	4.7	12.49
34	Burlington County	704500	34005704500	2003	1856	300.15	157.94	410.94	16.17	8.51	22.14
34	Burlington County	704600	34005704600	2003	1421	169.51	82.55	225.88	11.93	5.81	15.9
34	Burlington County	704700	34005704700	2003	1280	261.88	94.96	312.21	20.46	7.42	24.39
34	Burlington County	704801	34005704801	2003	677	68.48	37.76	93.91	10.12	5.58	13.87
34	Burlington County	982111	34005982111	2003	199	27.53	3.57	30.54	13.83	1.8	15.35
34	Burlington County	982200	34005982200	2003	140	11.75	4.67	15.33	8.39	3.33	10.95
34	Camden County	600200	34007600200	2101	577	98.19	53.82	144.96	17.02	9.33	25.12
34	Camden County	600400	34007600400	2101	469	143.44	51.48	179.43	30.58	10.98	38.26
34	Camden County	600700	34007600700	2101	496	92.68	40.11	123.68	18.69	8.09	24.94
34	Camden County	600800	34007600800	2101	1304	359.3	146.38	470.76	27.55	11.23	36.1
34	Camden County	600900	34007600900	2101	1307	316.85	117.74	403.96	24.24	9.01	30.91
34	Camden County	601000	34007601000	2101	2589	540.62	255.25	747.66	20.88	9.86	28.88
34	Camden County	601101	34007601101	2101	1294	354.65	120.32	430.92	27.41	9.3	33.3
34	Camden County	601102	34007601102	2101	1856	310.45	139.96	412.98	16.73	7.54	22.25
34	Camden County	601200	34007601200	2101	3011	584.21	221.69	750.35	19.4	7.36	24.92
34	Camden County	601300	34007601300	2101	1955	412.99	141.45	507.91	21.12	7.24	25.98
34	Camden County	601400	34007601400	2101	1262	177.67	89.73	250.82	14.08	7.11	19.87
34	Camden County	601500	34007601500	2101	2102	516.1	238.06	707.41	24.55	11.33	33.65
34	Camden County	601600	34007601600	2101	1013	184.46	64.03	230.7	18.21	6.32	22.77
34	Camden County	601700	34007601700	2101	724	128.1	40.72	154.03	17.69	5.62	21.28
34	Camden County	601800	34007601800	2101	344	22.02	10.52	30.95	6.4	3.06	9
34	Camden County	601900	34007601900	2101	1002	145.58	73.2	207.88	14.53	7.31	20.75
34	Camden County	602000	34007602000	2101	1731	294.02	163.42	433.88	16.99	9.44	25.07
34	Camden County	602503	34007602503	2101	1125	166.94	69.47	222.13	14.84	6.18	19.74
34	Camden County	602601	34007602601	2101	1321	227.74	91.73	293.69	17.24	6.94	22.23
34	Camden County	602602	34007602602	2101	1754	298.28	129.8	391.07	17.01	7.4	22.3
34	Camden County	602901	34007602901	2101	2764	270.77	116.2	351.44	9.8	4.2	12.71
34	Camden County	602902	34007602902	2101	1428	154.42	72.13	210.32	10.81	5.05	14.73
34	Camden County	603001	34007603001	2101	2051	309.97	107.8	385.19	15.11	5.26	18.78
34	Camden County	603002	34007603002	2101	2256	448.68	193.98	588.52	19.89	8.6	26.09
34	Camden County	603100	34007603100	2101	2089	430.59	155.7	541.8	20.61	7.45	25.94
34	Camden County	603201	34007603201	2104	2219	269.87	134.44	325.38	12.16	6.06	14.66
34	Camden County	603202	34007603202	2104	1438	136.88	73.25	158.49	9.52	5.09	11.02
34	Camden County	603301	34007603301	2104	3238	385.92	216.65	452.66	11.92	6.69	13.98
34	Camden County	603302	34007603302	2104	3459	493.85	177.67	551.79	14.28	5.14	15.95
34	Camden County	603303	34007603303	2104	1201	173.51	79.38	221.38	14.45	6.61	18.43
34	Camden County	603400	34007603400	2104	4245	501.91	165.88	574.8	11.82	3.91	13.54
34	Camden County	603501	34007603501	2104	2893	235.37	94.89	254.69	8.14	3.28	8.8
34	Camden County	603503	34007603503	2104	2384	99.39	55.07	140.82	4.17	2.31	5.91
34	Camden County	603504	34007603504	2104	1562	98.5	45.64	119.79	6.31	2.92	7.67
34	Camden County	603505	34007603505	2104	2197	259.25	129.55	319.76	11.8	5.9	14.55
34	Camden County	603506	34007603506	2104	2893	172.98	91.14	199.1	5.98	3.15	6.88
34	Camden County	603507	34007603507	2104	3537	188.32	73.63	229.65	5.32	2.08	6.49
34	Camden County	603601	34007603601	2104	1931	140.71	54.47	161.68	7.29	2.82	8.37
34	Camden County	603602	34007603602	2104	1299	53.14	24.88	60.34	4.09	1.92	4.65
34	Camden County	603603	34007603603	2104	1354	87.86	26.54	104.79	6.49	1.96	7.74
34	Camden County	603700	34007603700	2104	1921	127.45	44.31	146.24	6.63	2.31	7.61
34	Camden County	603800	34007603800	2102	3060	163.69	64.67	208.28	5.35	2.11	6.81
34	Camden County	603901	34007603901	2102	2645	252.26	111.2	287.63	9.54	4.2	10.87
34	Camden County	603902	34007603902	2102	1793	95.98	46.52	136.24	5.35	2.59	7.6
34	Camden County	604100	34007604100	2101	1303	316.63	113.27	398.36	24.3	8.69	30.57
34	Camden County	604200	34007604200	2102	1681	52.58	45.11	88.76	3.13	2.68	5.28
34	Camden County	604300	34007604300	2102	2335	161.71	47.32	188.98	6.93	2.03	8.09
34	Camden County	604400	34007604400	2102	1965	80.55	31.27	105.01	4.1	1.59	5.34
34	Camden County	604600	34007604600	2102	1227	137	58.59	162.3	11.17	4.78	13.23
34	Camden County	604700	34007604700	2102	1030	121	49.58	146.19	11.75	4.81	14.19
34	Camden County	605100	34007605100	2101	1108	165.82	70.74	219.31	14.97	6.38	19.79
34	Camden County	605200	34007605200	2101	1375	248.47	89.24	308.87	18.07	6.49	22.46
34	Camden County	605300	34007605300	2103	843	125.03	44.43	147.56	14.83	5.27	17.5
34	Camden County	605400	34007605400	2103	1397	250.73	85.46	274.54	17.95	6.12	19.65
34	Camden County	605602	34007605602	2102	1688	160.92	84.84	205.82	9.53	5.03	12.19
34	Camden County	605700	34007605700	2102	1811	165.17	80.55	217.18	9.12	4.45	11.99
34	Camden County	605800	34007605800	2102	1700	253.68	86.73	279.56	14.92	5.1	16.44
34	Camden County	605900	34007605900	2102	1380	127.31	54.56	158.82	9.23	3.95	11.51
34	Camden County	606000	34007606000	2102	905	34.79	12.53	42.74	3.84	1.38	4.72
34	Camden County	606100	34007606100	2104	1128	48.46	21.11	59.2	4.3	1.87	5.25
34	Camden County	606200	34007606200	2104	2168	83.16	24.96	90.23	3.84	1.15	4.16
34	Camden County	606300	34007606300	2104	1199	74.29	19.98	87.27	6.2	1.67	7.28
34	Camden County	606400	34007606400	2104	1528	44.87	21.86	52.77	2.94	1.43	3.45
34	Camden County	606500	34007606500	2102	1365	198.65	87.85	261.16	14.55	6.44	19.13
34	Camden County	606600	34007606600	2102	1547	106.99	50.18	140.55	6.92	3.24	9.09
34	Camden County	606700	34007606700	2102	2561	241.84	130.52	311.91	9.44	5.1	12.18
34	Camden County	606800	34007606800	2103	1978	284.43	114.34	340.21	14.38	5.78	17.2
34	Camden County	607000	34007607000	2103	2266	387.1	141.03	476.39	17.08	6.22	21.02
34	Camden County	607100	34007607100	2103	1747	153.55	48.65	183.95	8.79	2.78	10.53
34	Camden County	607200	34007607200	2103	2468	458.3	166.59	551.09	18.57	6.75	22.33
34	Camden County	607300	34007607300	2102	2425	256.65	130.71	332.09	10.58	5.39	13.69
34	Camden County	607401	34007607401	2102	1451	209.66	115.7	273.05	14.45	7.97	18.82
34	Camden County	607402	34007607402	2102	1394	158.49	91.3	205.49	11.37	6.55	14.74
34	Camden County	607502	34007607502	2104	2774	132.08	54	159.79	4.76	1.95	5.76
34	Camden County	607503	34007607503	2104	3378	189.99	109.74	238.29	5.62	3.25	7.05
34	Camden County	607504	34007607504	2104	1730	70.21	31.24	84.85	4.06	1.81	4.9
34	Camden County	607505	34007607505	2104	2003	126.03	38.72	142.05	6.29	1.93	7.09
34	Camden County	607506	34007607506	2104	1726	53.74	39.85	77.56	3.11	2.31	4.49
34	Camden County	607507	34007607507	2104	3664	435.78	146.67	502.39	11.89	4	13.71
34	Camden County	607600	34007607600	2104	908	101.68	57.61	124.39	11.2	6.34	13.7
34	Camden County	607701	34007607701	2102	3087	737.13	249.71	871.52	23.88	8.09	28.23
34	Camden County	607702	34007607702	2102	2949	648.51	205.14	732.99	21.99	6.96	24.86
34	Camden County	607801	34007607801	2102	3863	538.95	269.94	732.48	13.95	6.99	18.96
34	Camden County	607802	34007607802	2102	1185	176.56	79.32	220.59	14.9	6.69	18.61
34	Camden County	607900	34007607900	2102	1056	112.21	57.23	148.51	10.63	5.42	14.06
34	Camden County	608001	34007608001	2102	1815	272.19	127.15	340.66	15	7.01	18.77
34	Camden County	608202	34007608202	2103	2057	199.91	63.88	236.35	9.72	3.11	11.49
34	Camden County	608205	34007608205	2103	2330	149.41	58.85	186.92	6.41	2.53	8.02
34	Camden County	608206	34007608206	2103	1913	307.98	89.32	349.36	16.1	4.67	18.26
34	Camden County	608209	34007608209	2103	1316	208.4	53.48	236.61	15.84	4.06	17.98
34	Camden County	608210	34007608210	2103	1920	292.4	120.39	360.24	15.23	6.27	18.76
34	Camden County	608211	34007608211	2103	2659	166.17	70.62	213.85	6.25	2.66	8.04
34	Camden County	608302	34007608302	2103	2767	469.15	192.93	590.21	16.96	6.97	21.33
34	Camden County	608303	34007608303	2103	1519	216.72	85.99	263.37	14.27	5.66	17.34
34	Camden County	608304	34007608304	2103	3690	371.56	181.64	494.21	10.07	4.92	13.39
34	Camden County	608401	34007608401	2103	2114	304.16	93.32	350.04	14.39	4.41	16.56
34	Camden County	608402	34007608402	2103	2047	215.14	70.14	250.76	10.51	3.43	12.25
34	Camden County	608403	34007608403	2103	3726	564.83	168.25	645.72	15.16	4.52	17.33
34	Camden County	608404	34007608404	2103	3895	584.38	169.3	679.52	15	4.35	17.45
34	Camden County	608503	34007608503	2103	1264	82.86	68.09	136	6.56	5.39	10.76
34	Camden County	608504	34007608504	2103	2103	345.6	93.43	394.25	16.43	4.44	18.75
34	Camden County	608600	34007608600	2102	2877	537.23	202.72	631.39	18.67	7.05	21.95
34	Camden County	608700	34007608700	2103	4043	459.9	193.29	579.1	11.38	4.78	14.32
34	Camden County	608800	34007608800	2103	3405	507.83	172.1	581.23	14.91	5.05	17.07
34	Camden County	608901	34007608901	2103	2930	484.08	252.15	624.98	16.52	8.61	21.33
34	Camden County	608903	34007608903	2103	1606	290.8	91.12	334.5	18.11	5.67	20.83
34	Camden County	608904	34007608904	2103	1109	235.3	72.5	269.01	21.22	6.54	24.26
34	Camden County	609000	34007609000	2103	702	180.81	55.77	203.46	25.76	7.94	28.98
34	Camden County	609103	34007609103	2103	3190	418.2	128.55	495.01	13.11	4.03	15.52
34	Camden County	609201	34007609201	2103	2727	228.14	103.05	294.88	8.37	3.78	10.81
34	Camden County	609202	34007609202	2103	2010	371.42	96.71	426.45	18.48	4.81	21.22
34	Camden County	609204	34007609204	2103	1598	255.51	84.17	318.55	15.99	5.27	19.93
34	Camden County	609205	34007609205	2103	2941	427.46	132.27	484.16	14.53	4.5	16.46
34	Camden County	609206	34007609206	2103	2554	378.34	106.68	429.91	14.81	4.18	16.83
34	Camden County	609207	34007609207	2103	2470	283.79	65.32	324.54	11.49	2.64	13.14
34	Camden County	610300	34007610300	2101	1056	97.95	31.44	118.51	9.28	2.98	11.22
34	Camden County	610400	34007610400	2101	1872	301.67	121.21	399.7	16.11	6.47	21.35
34	Camden County	610500	34007610500	2101	3498	701.06	309.78	946.2	20.04	8.86	27.05
34	Camden County	610600	34007610600	2101	648	80.26	45.71	118.28	12.39	7.05	18.25
34	Camden County	610800	34007610800	2101	1328	260.68	105.9	330.94	19.63	7.97	24.92
34	Camden County	610900	34007610900	2102	1758	201.27	79.81	249.6	11.45	4.54	14.2
34	Camden County	611000	34007611000	2101	2775	516.17	234.8	701.76	18.6	8.46	25.29
34	Camden County	611100	34007611100	2103	1406	155.22	58.28	196.9	11.04	4.14	14
34	Camden County	611200	34007611200	2102	2453	318.24	127.62	385.8	12.97	5.2	15.73
34	Camden County	611300	34007611300	2103	2122	304.96	110.34	361.77	14.37	5.2	17.05
34	Camden County	611400	34007611400	2103	2236	422.74	168.25	516.22	18.91	7.52	23.09
34	Camden County	611500	34007611500	2103	2276	405.73	181.76	490.41	17.83	7.99	21.55
34	Camden County	611600	34007611600	2102	2142	295.64	86.84	350.01	13.8	4.05	16.34
34	Camden County	611700	34007611700	2103	1539	244.84	84.6	286.46	15.91	5.5	18.61
34	Cape May County	20101	34009020101	2601	2012	227.61	80.02	251.57	11.31	3.98	12.5
34	Cape May County	20102	34009020102	2601	996	145.84	69.46	166.67	14.64	6.97	16.73
34	Cape May County	20201	34009020201	2601	517	33.76	12.7	35.35	6.53	2.46	6.84
34	Cape May County	20203	34009020203	2601	694	58.3	16.53	68.15	8.4	2.38	9.82
34	Cape May County	20205	34009020205	2601	476	58.89	12.97	60.49	12.37	2.73	12.71
34	Cape May County	20206	34009020206	2601	436	74.37	17.33	84.47	17.06	3.97	19.37
34	Cape May County	20301	34009020301	2601	2487	329.1	112.32	349.93	13.23	4.52	14.07
34	Cape May County	20302	34009020302	2601	2300	289.87	119.73	329	12.6	5.21	14.3
34	Cape May County	20400	34009020400	2601	1751	261.88	131.8	308.07	14.96	7.53	17.59
34	Cape May County	20500	34009020500	2601	818	185.95	53.65	207.62	22.73	6.56	25.38
34	Cape May County	20600	34009020600	2601	1009	260.7	72.11	282.9	25.84	7.15	28.04
34	Cape May County	20700	34009020700	2601	2167	337.95	114.47	352.94	15.6	5.28	16.29
34	Cape May County	20800	34009020800	2601	688	85.09	24.62	94.94	12.37	3.58	13.8
34	Cape May County	20901	34009020901	2601	348	34.26	14.44	38.3	9.84	4.15	11.01
34	Cape May County	20902	34009020902	2601	529	60.43	10.97	65.07	11.42	2.07	12.3
34	Cape May County	21001	34009021001	2601	907	170.72	62.91	194.27	18.82	6.94	21.42
34	Cape May County	21002	34009021002	2601	2040	477.98	159.62	505.5	23.43	7.82	24.78
34	Cape May County	21100	34009021100	2601	2229	297.7	145.79	347.1	13.36	6.54	15.57
34	Cape May County	21300	34009021300	2601	1447	196.99	43.13	207.86	13.61	2.98	14.37
34	Cape May County	21400	34009021400	2601	1735	360.42	111.86	393.68	20.77	6.45	22.69
34	Cape May County	21500	34009021500	2601	703	92.19	21.54	100.05	13.11	3.06	14.23
34	Cape May County	21600	34009021600	2601	1203	154.87	28.4	164.41	12.87	2.36	13.67
34	Cape May County	21701	34009021701	2601	1413	303.51	112.74	334.35	21.48	7.98	23.66
34	Cape May County	21702	34009021702	2601	864	144.96	32.32	158.01	16.78	3.74	18.29
34	Cape May County	21803	34009021803	2601	1677	296.43	78.98	322.13	17.68	4.71	19.21
34	Cape May County	21804	34009021804	2601	2638	489.83	121.76	534.69	18.57	4.62	20.27
34	Cape May County	21805	34009021805	2601	2002	397.49	138.67	433.4	19.85	6.93	21.65
34	Cape May County	21806	34009021806	2601	811	137.48	51.79	149.37	16.95	6.39	18.42
34	Cape May County	21900	34009021900	2601	856	121.41	13.37	125.62	14.18	1.56	14.68
34	Cape May County	22000	34009022000	2601	887	63.44	18.65	72.85	7.15	2.1	8.21
34	Cape May County	22101	34009022101	2601	960	337.31	186.32	345.4	35.14	19.41	35.98
34	Cape May County	22102	34009022102	2601	2614	732.79	205.18	777.9	28.03	7.85	29.76
34	Cumberland County	10101	34011010101	2401	1094	293.9	114.82	359.76	26.86	10.5	32.89
34	Cumberland County	10200	34011010200	2401	1915	438.29	165.14	526.78	22.89	8.62	27.51
34	Cumberland County	10301	34011010301	2401	1423	232.31	113.81	304.29	16.33	8	21.38
34	Cumberland County	10302	34011010302	2401	545	116.37	49.18	152.13	21.35	9.02	27.91
34	Cumberland County	10401	34011010401	2401	1952	495.06	149.77	587.24	25.36	7.67	30.08
34	Cumberland County	10500	34011010500	2501	881	149.18	75.41	188.38	16.93	8.56	21.38
34	Cumberland County	10600	34011010600	2501	2308	386.18	190.6	483.68	16.73	8.26	20.96
34	Cumberland County	10701	34011010701	2501	1633	316.06	171.43	429.02	19.35	10.5	26.27
34	Cumberland County	10702	34011010702	2501	2027	372.53	170.32	470.96	18.38	8.4	23.23
34	Cumberland County	10800	34011010800	2501	1373	323.54	131.6	369.14	23.56	9.58	26.89
34	Cumberland County	20100	34011020100	2501	313	161.14	22.61	178.08	51.48	7.22	56.9
34	Cumberland County	20200	34011020200	2501	1166	451.26	148.75	560.44	38.7	12.76	48.07
34	Cumberland County	20301	34011020301	2501	867	294.77	88.46	364.47	34	10.2	42.04
34	Cumberland County	20302	34011020302	2501	1565	655.4	187.98	768.33	41.88	12.01	49.09
34	Cumberland County	20400	34011020400	2501	1519	347.36	181.45	473.34	22.87	11.95	31.16
34	Cumberland County	20503	34011020503	2501	1803	492.69	219.37	650.6	27.33	12.17	36.08
34	Cumberland County	20600	34011020600	2501	1726	424.4	191.31	550.88	24.59	11.08	31.92
34	Cumberland County	30100	34011030100	2401	371	50.48	34.54	73.63	13.61	9.31	19.85
34	Cumberland County	30200	34011030200	2401	1853	448.14	156.61	568.04	24.18	8.45	30.66
34	Cumberland County	30300	34011030300	2401	2023	473.88	127.77	562.73	23.42	6.32	27.82
34	Cumberland County	30401	34011030401	2401	1518	208.15	72.13	249.73	13.71	4.75	16.45
34	Cumberland County	30402	34011030402	2401	1625	236.49	94.78	279.93	14.55	5.83	17.23
34	Cumberland County	30501	34011030501	2401	3554	731.43	282.92	893.26	20.58	7.96	25.13
34	Cumberland County	30502	34011030502	2401	1736	375.32	161.18	488.65	21.62	9.28	28.15
34	Cumberland County	40300	34011040300	2401	1818	302.12	113.85	380.98	16.62	6.26	20.96
34	Cumberland County	40400	34011040400	2401	2581	405.06	189.53	542.27	15.69	7.34	21.01
34	Cumberland County	40500	34011040500	2401	2297	741.11	242.99	912.43	32.26	10.58	39.72
34	Cumberland County	40601	34011040601	2401	1246	201.02	75.37	247.86	16.13	6.05	19.89
34	Cumberland County	40602	34011040602	2401	1458	171.39	91.47	250.33	11.75	6.27	17.17
34	Cumberland County	40701	34011040701	2401	1840	288.22	84.01	333.45	15.66	4.57	18.12
34	Cumberland County	40702	34011040702	2401	1213	163.59	77.47	209.79	13.49	6.39	17.3
34	Cumberland County	40800	34011040800	2401	2402	359.85	106.77	429.21	14.98	4.44	17.87
34	Cumberland County	40901	34011040901	2401	1014	198.25	108.95	273.34	19.55	10.74	26.96
34	Cumberland County	40902	34011040902	2401	3281	698.15	259.06	843.34	21.28	7.9	25.7
34	Cumberland County	41001	34011041001	2401	2573	540.34	213.47	662.64	21	8.3	25.75
34	Cumberland County	41002	34011041002	2401	1609	345.78	96.38	395.57	21.49	5.99	24.58
34	Cumberland County	41101	34011041101	2401	1083	344.91	131.29	445.13	31.85	12.12	41.1
34	Cumberland County	41102	34011041102	2401	1961	548.74	143.25	602.14	27.98	7.3	30.71
34	Essex County	100	34013000100	1406	3929	586.24	147.6	710.91	14.92	3.76	18.09
34	Essex County	200	34013000200	1406	1514	364.03	169.34	487.41	24.04	11.19	32.19
34	Essex County	300	34013000300	1406	1692	387.04	83.05	454.04	22.87	4.91	26.83
34	Essex County	400	34013000400	1406	1155	339.73	105.54	422.22	29.41	9.14	36.56
34	Essex County	500	34013000500	1406	940	157.64	74.26	222.51	16.77	7.9	23.67
34	Essex County	600	34013000600	1406	2174	422.7	162.38	555.84	19.44	7.47	25.57
34	Essex County	700	34013000700	1406	2253	572.09	179.2	712.72	25.39	7.95	31.63
34	Essex County	800	34013000800	1406	2747	859.28	255	1060.28	31.28	9.28	38.6
34	Essex County	900	34013000900	1406	1677	294.19	133.94	407.37	17.54	7.99	24.29
34	Essex County	1000	34013001000	1407	1299	251.28	89.04	324.32	19.34	6.85	24.97
34	Essex County	1100	34013001100	1407	1187	57.92	36.97	89.22	4.88	3.11	7.52
34	Essex County	1300	34013001300	1407	698	134.75	81.35	210.32	19.31	11.65	30.13
34	Essex County	1400	34013001400	1407	1453	297.46	110.54	399.99	20.47	7.61	27.53
34	Essex County	1500	34013001500	1407	636	143.35	52.43	194.15	22.54	8.24	30.53
34	Essex County	1600	34013001600	1407	820	102.53	49.68	145	12.5	6.06	17.68
34	Essex County	1700	34013001700	1407	971	155.07	84.57	235.23	15.97	8.71	24.23
34	Essex County	1800	34013001800	1407	1084	192.94	74.38	252.44	17.8	6.86	23.29
34	Essex County	1900	34013001900	1407	698	164.64	39.08	192.53	23.59	5.6	27.58
34	Essex County	2000	34013002000	1407	2172	221.96	114.4	329.82	10.22	5.27	15.19
34	Essex County	2100	34013002100	1407	1205	113.81	81.61	192.22	9.44	6.77	15.95
34	Essex County	2202	34013002202	1407	1406	252.58	105.06	346.45	17.96	7.47	24.64
34	Essex County	2203	34013002203	1407	3305	504.48	176.28	657.75	15.26	5.33	19.9
34	Essex County	2204	34013002204	1407	1030	158	40.83	197.57	15.34	3.96	19.18
34	Essex County	2300	34013002300	1407	2885	415.77	180.24	574.76	14.41	6.25	19.92
34	Essex County	2400	34013002400	1407	1427	78.26	65.53	141.51	5.48	4.59	9.92
34	Essex County	2500	34013002500	1407	1899	368.47	157.96	513.79	19.4	8.32	27.06
34	Essex County	2600	34013002600	1407	617	104.78	51.11	152.11	16.98	8.28	24.65
34	Essex County	2800	34013002800	1407	1061	144.65	98.72	231.78	13.63	9.3	21.85
34	Essex County	3100	34013003100	1407	804	98.28	60.71	153.08	12.22	7.55	19.04
34	Essex County	3500	34013003500	1407	1131	193.4	121.5	311.42	17.1	10.74	27.53
34	Essex County	3700	34013003700	1407	960	186.78	86.9	268.46	19.46	9.05	27.96
34	Essex County	3800	34013003800	1407	858	173.96	54.14	219.23	20.28	6.31	25.55
34	Essex County	3900	34013003900	1407	391	46.84	17.94	64.26	11.98	4.59	16.43
34	Essex County	4100	34013004100	1407	1328	135.18	57.46	179.98	10.18	4.33	13.55
34	Essex County	4200	34013004200	1407	1435	204.28	120.46	321.11	14.24	8.39	22.38
34	Essex County	4300	34013004300	1407	1322	241.83	115.42	344.2	18.29	8.73	26.04
34	Essex County	4400	34013004400	1407	645	71.71	48.05	115.76	11.12	7.45	17.95
34	Essex County	4500	34013004500	1407	1683	388.93	114.11	482.26	23.11	6.78	28.65
34	Essex County	4600	34013004600	1407	1499	233.45	100.63	319.1	15.57	6.71	21.29
34	Essex County	4700	34013004700	1407	2528	200.67	74.3	263.19	7.94	2.94	10.41
34	Essex County	4801	34013004801	1407	1284	232.34	91.44	315.78	18.09	7.12	24.59
34	Essex County	4802	34013004802	1407	810	85.62	67.91	140.42	10.57	8.38	17.34
34	Essex County	4900	34013004900	1407	1322	204.58	60.02	248.69	15.48	4.54	18.81
34	Essex County	5000	34013005000	1407	1420	163.77	134.85	288.41	11.53	9.5	20.31
34	Essex County	5100	34013005100	1407	1519	204.09	107.36	303.23	13.44	7.07	19.96
34	Essex County	5200	34013005200	1407	710	113.24	50.27	159.4	15.95	7.08	22.45
34	Essex County	5300	34013005300	1407	1264	157.84	79.98	230.87	12.49	6.33	18.26
34	Essex County	5400	34013005400	1407	997	115.04	37.69	149.51	11.54	3.78	15
34	Essex County	5700	34013005700	1407	1142	174.58	123.39	283.28	15.29	10.8	24.81
34	Essex County	6200	34013006200	1407	752	125.81	36.96	162	16.73	4.92	21.54
34	Essex County	6400	34013006400	1407	952	49.76	27.72	71.42	5.23	2.91	7.5
34	Essex County	6600	34013006600	1407	1015	253.83	136.84	384.59	25.01	13.48	37.89
34	Essex County	6700	34013006700	1407	1531	224.39	136.75	348.25	14.66	8.93	22.75
34	Essex County	6800	34013006800	1406	3187	1144.18	224.6	1291.57	35.9	7.05	40.53
34	Essex County	6900	34013006900	1406	3021	1074.22	211.26	1208.98	35.56	6.99	40.02
34	Essex County	7000	34013007000	1406	2262	912.19	127.84	986.92	40.33	5.65	43.63
34	Essex County	7100	34013007100	1406	2209	570.66	131.74	664.79	25.83	5.96	30.09
34	Essex County	7200	34013007200	1406	2109	630.46	139.74	726.93	29.89	6.63	34.47
34	Essex County	7300	34013007300	1406	2473	669.17	163.8	783.64	27.06	6.62	31.69
34	Essex County	7400	34013007400	1406	1867	547.79	119.31	629.86	29.34	6.39	33.74
34	Essex County	7501	34013007501	1406	1756	444.26	159.95	567.24	25.3	9.11	32.3
34	Essex County	7502	34013007502	1406	2026	742.55	158.82	857.92	36.65	7.84	42.35
34	Essex County	7600	34013007600	1406	2002	511.63	118.65	589.6	25.56	5.93	29.45
34	Essex County	7700	34013007700	1406	1650	610.56	123.64	683.88	37	7.49	41.45
34	Essex County	7800	34013007800	1406	2041	650.51	135.36	744.66	31.87	6.63	36.49
34	Essex County	7900	34013007900	1406	2584	893.32	159.77	995.41	34.57	6.18	38.52
34	Essex County	8000	34013008000	1406	1502	262.62	46.6	291.66	17.48	3.1	19.42
34	Essex County	8100	34013008100	1406	1707	211.99	76.77	279.09	12.42	4.5	16.35
34	Essex County	8200	34013008200	1407	608	27.32	14.38	39.28	4.49	2.37	6.46
34	Essex County	8700	34013008700	1406	2078	368.33	181.7	520.97	17.73	8.74	25.07
34	Essex County	8800	34013008800	1406	1095	244.69	89.9	322.57	22.35	8.21	29.46
34	Essex County	8900	34013008900	1406	1133	279.81	83.84	348.38	24.7	7.4	30.75
34	Essex County	9000	34013009000	1406	639	114.28	38.9	144.86	17.88	6.09	22.67
34	Essex County	9100	34013009100	1406	1582	205.84	116.35	303.56	13.01	7.35	19.19
34	Essex County	9200	34013009200	1406	936	182.73	34.92	212.72	19.52	3.73	22.73
34	Essex County	9300	34013009300	1406	2218	410.19	182.87	558.24	18.49	8.24	25.17
34	Essex County	9400	34013009400	1406	2497	573.23	232.26	768.12	22.96	9.3	30.76
34	Essex County	9500	34013009500	1406	3390	486.07	179.36	634.2	14.34	5.29	18.71
34	Essex County	9600	34013009600	1406	1956	394.31	114.68	486.62	20.16	5.86	24.88
34	Essex County	9700	34013009700	1406	2433	360.71	142.07	480.07	14.83	5.84	19.73
34	Essex County	9900	34013009900	1405	869	90.27	42.33	126.82	10.39	4.87	14.59
34	Essex County	10000	34013010000	1405	1514	154.85	87.7	220.04	10.23	5.79	14.53
34	Essex County	10100	34013010100	1405	1317	154.42	76.26	212.74	11.73	5.79	16.15
34	Essex County	10200	34013010200	1405	2018	199.25	86.89	251.59	9.87	4.31	12.47
34	Essex County	10300	34013010300	1405	1909	216.57	73.97	274.81	11.34	3.87	14.4
34	Essex County	10400	34013010400	1405	2456	295.61	92.07	381.38	12.04	3.75	15.53
34	Essex County	10500	34013010500	1405	2294	288.66	97.23	360.32	12.58	4.24	15.71
34	Essex County	10600	34013010600	1405	2335	368.05	144.25	485.31	15.76	6.18	20.78
34	Essex County	10700	34013010700	1405	2051	236.12	94.91	308.74	11.51	4.63	15.05
34	Essex County	10800	34013010800	1405	1090	211.77	59.8	262.35	19.43	5.49	24.07
34	Essex County	10900	34013010900	1405	944	117.54	66.82	169.63	12.45	7.08	17.97
34	Essex County	11100	34013011100	1405	1503	311.55	87.66	382.31	20.73	5.83	25.44
34	Essex County	11200	34013011200	1405	1487	135.47	63.74	190.34	9.11	4.29	12.8
34	Essex County	11300	34013011300	1405	2054	449.99	77.33	511.99	21.91	3.76	24.93
34	Essex County	11400	34013011400	1405	2577	324.19	70.9	384.03	12.58	2.75	14.9
34	Essex County	11500	34013011500	1405	1227	136.96	59.65	185.9	11.16	4.86	15.15
34	Essex County	11600	34013011600	1405	1430	225.21	84.71	291.9	15.75	5.92	20.41
34	Essex County	11700	34013011700	1405	1691	211.05	81.61	271.54	12.48	4.83	16.06
34	Essex County	11800	34013011800	1405	1072	157.32	39.29	185.12	14.68	3.67	17.27
34	Essex County	11900	34013011900	1402	845	163.6	71.42	211.91	19.36	8.45	25.08
34	Essex County	12000	34013012000	1402	3180	467.18	210.27	611.12	14.69	6.61	19.22
34	Essex County	12100	34013012100	1402	2428	592.41	149.34	681.17	24.4	6.15	28.05
34	Essex County	12200	34013012200	1402	3078	276.89	122.33	344.77	9	3.97	11.2
34	Essex County	12300	34013012300	1402	2841	336.7	190.53	482.2	11.85	6.71	16.97
34	Essex County	12400	34013012400	1402	2148	431.81	173.99	556.47	20.1	8.1	25.91
34	Essex County	12500	34013012500	1402	1569	142.3	99.39	227.05	9.07	6.33	14.47
34	Essex County	12600	34013012600	1402	1511	117.15	55.05	164.85	7.75	3.64	10.91
34	Essex County	12700	34013012700	1402	1997	384.76	145.05	501.53	19.27	7.26	25.11
34	Essex County	12800	34013012800	1402	2300	359.36	158.44	493.07	15.62	6.89	21.44
34	Essex County	12900	34013012900	1402	1635	238.58	128.63	353.43	14.59	7.87	21.62
34	Essex County	13000	34013013000	1402	1294	200.24	70.74	249.23	15.47	5.47	19.26
34	Essex County	13100	34013013100	1402	1194	165.02	66.7	215.43	13.82	5.59	18.04
34	Essex County	13200	34013013200	1402	1411	200.91	59.83	247.88	14.24	4.24	17.57
34	Essex County	13300	34013013300	1402	1914	159.46	85.28	236.22	8.33	4.46	12.34
34	Essex County	13400	34013013400	1401	2066	166.28	63.68	213.18	8.05	3.08	10.32
34	Essex County	13500	34013013500	1401	2306	224.63	69	267.6	9.74	2.99	11.6
34	Essex County	13600	34013013600	1401	4114	456.8	113.25	529.69	11.1	2.75	12.88
34	Essex County	13700	34013013700	1401	2471	337.25	191.32	489.5	13.65	7.74	19.81
34	Essex County	13800	34013013800	1401	2245	184.97	66.9	233.69	8.24	2.98	10.41
34	Essex County	13900	34013013900	1401	3063	374.35	139.44	468.8	12.22	4.55	15.31
34	Essex County	14000	34013014000	1401	1974	328.31	93.7	385.26	16.63	4.75	19.52
34	Essex County	14100	34013014100	1401	1803	270.29	78.52	319.72	14.99	4.36	17.73
34	Essex County	14200	34013014200	1401	2495	428.75	149.9	541.04	17.18	6.01	21.68
34	Essex County	14300	34013014300	1401	3297	610.35	255.3	788.55	18.51	7.74	23.92
34	Essex County	14400	34013014400	1401	2166	280.53	106.29	365.1	12.95	4.91	16.86
34	Essex County	14500	34013014500	1401	2033	363.11	118.61	444.81	17.86	5.83	21.88
34	Essex County	14600	34013014600	1401	2925	502.33	192.99	633.22	17.17	6.6	21.65
34	Essex County	14700	34013014700	1401	2736	274.97	60.4	311.94	10.05	2.21	11.4
34	Essex County	14800	34013014800	1401	1835	104.75	53.06	152.25	5.71	2.89	8.3
34	Essex County	14900	34013014900	1401	2647	272.15	107.44	350.67	10.28	4.06	13.25
34	Essex County	15000	34013015000	1401	1972	172.52	55.46	211.15	8.75	2.81	10.71
34	Essex County	15100	34013015100	1401	2454	214.25	68.88	268.48	8.73	2.81	10.94
34	Essex County	15200	34013015200	1401	2510	309.91	77.11	350.39	12.35	3.07	13.96
34	Essex County	15300	34013015300	1401	1684	206.09	62.58	252.48	12.24	3.72	14.99
34	Essex County	15400	34013015400	1401	3324	258.32	76.47	311.1	7.77	2.3	9.36
34	Essex County	15500	34013015500	1401	2359	348.13	84.47	400.66	14.76	3.58	16.98
34	Essex County	15600	34013015600	1401	2872	189.95	86.36	265.7	6.61	3.01	9.25
34	Essex County	15700	34013015700	1401	1482	151.35	63.09	200.97	10.21	4.26	13.56
34	Essex County	15800	34013015800	1401	2490	368.92	94.12	427.8	14.82	3.78	17.18
34	Essex County	15900	34013015900	1401	3475	642.96	107.95	722.39	18.5	3.11	20.79
34	Essex County	16000	34013016000	1403	3769	105.17	27.84	121.17	2.79	0.74	3.21
34	Essex County	16100	34013016100	1403	1632	38.57	10.1	46.92	2.36	0.62	2.87
34	Essex County	16200	34013016200	1403	1917	59.23	10.63	65.29	3.09	0.55	3.41
34	Essex County	16300	34013016300	1403	1840	27.89	6.85	32.44	1.52	0.37	1.76
34	Essex County	16400	34013016400	1403	2143	84.59	33.51	98.44	3.95	1.56	4.59
34	Essex County	16500	34013016500	1403	1748	44.46	25	59.8	2.54	1.43	3.42
34	Essex County	16600	34013016600	1403	1829	129.99	28.19	152.59	7.11	1.54	8.34
34	Essex County	16700	34013016700	1403	1948	91.45	23.74	97.62	4.69	1.22	5.01
34	Essex County	16800	34013016800	1403	2720	121.17	55.19	146.75	4.45	2.03	5.4
34	Essex County	16900	34013016900	1403	1652	101.63	50.63	127.82	6.15	3.07	7.74
34	Essex County	17000	34013017000	1403	1417	62.3	15.72	73.4	4.4	1.11	5.18
34	Essex County	17100	34013017100	1403	1058	162.15	54.76	185.19	15.33	5.18	17.5
34	Essex County	17200	34013017200	1403	1574	184.94	48.08	199.63	11.75	3.05	12.68
34	Essex County	17301	34013017301	1404	2514	128.78	50.89	170.55	5.12	2.02	6.78
34	Essex County	17302	34013017302	1404	4059	163.29	78.22	220.31	4.02	1.93	5.43
34	Essex County	17400	34013017400	1404	3345	317.51	112.7	375.7	9.49	3.37	11.23
34	Essex County	17500	34013017500	1404	2937	302.84	102.03	389.18	10.31	3.47	13.25
34	Essex County	17600	34013017600	1404	3060	248.73	122.22	351.88	8.13	3.99	11.5
34	Essex County	17700	34013017700	1404	2298	519.42	106.35	580.21	22.6	4.63	25.25
34	Essex County	17800	34013017800	1404	1995	351.82	145.16	471.2	17.64	7.28	23.62
34	Essex County	17900	34013017900	1404	1902	112.96	53	148.41	5.94	2.79	7.8
34	Essex County	18000	34013018000	1404	3178	232.57	29.83	258.75	7.32	0.94	8.14
34	Essex County	18100	34013018100	1405	1272	241.4	90.5	286.71	18.98	7.11	22.54
34	Essex County	18200	34013018200	1405	1888	268.88	94.87	323.77	14.24	5.02	17.15
34	Essex County	18300	34013018300	1405	1972	312.5	88.28	355.45	15.85	4.48	18.02
34	Essex County	18400	34013018400	1405	1053	119.07	62.55	169.58	11.31	5.94	16.1
34	Essex County	18600	34013018600	1405	2322	354.8	101.14	406	15.28	4.36	17.48
34	Essex County	18700	34013018700	1405	2241	469.7	148.03	556.14	20.96	6.61	24.82
34	Essex County	18800	34013018800	1405	2760	294.96	112.73	376.2	10.69	4.08	13.63
34	Essex County	18900	34013018900	1405	1542	125.33	52.96	164.57	8.13	3.43	10.67
34	Essex County	19000	34013019000	1402	2351	59.77	19.13	72.98	2.54	0.81	3.1
34	Essex County	19100	34013019100	1402	2604	245.72	69.71	299.66	9.44	2.68	11.51
34	Essex County	19200	34013019200	1402	2097	157.58	54.26	200.39	7.51	2.59	9.56
34	Essex County	19300	34013019300	1402	2165	103.99	61.68	151.88	4.8	2.85	7.02
34	Essex County	19400	34013019400	1402	1388	32.36	15.97	45.18	2.33	1.15	3.26
34	Essex County	19500	34013019500	1402	1985	58.66	21.38	70.69	2.96	1.08	3.56
34	Essex County	19600	34013019600	1402	3506	243.12	132.95	327.89	6.93	3.79	9.35
34	Essex County	19700	34013019700	1402	3687	273.45	132	380.6	7.42	3.58	10.32
34	Essex County	19800	34013019800	1402	1442	132.17	64.68	167.54	9.17	4.49	11.62
34	Essex County	19900	34013019900	1402	1224	41.17	18.42	54.51	3.36	1.51	4.45
34	Essex County	20000	34013020000	1404	2754	44.28	26.31	64.73	1.61	0.96	2.35
34	Essex County	20100	34013020100	1404	2372	119	25.15	142.43	5.02	1.06	6
34	Essex County	20200	34013020200	1404	2438	115.99	24.25	133.66	4.76	0.99	5.48
34	Essex County	20300	34013020300	1404	2578	107.36	105.22	194.81	4.16	4.08	7.56
34	Essex County	20400	34013020400	1404	2287	83.69	33.54	106	3.66	1.47	4.63
34	Essex County	20500	34013020500	1404	3656	129.36	34.15	148.69	3.54	0.93	4.07
34	Essex County	20600	34013020600	1404	2484	127.39	24.7	146.95	5.13	0.99	5.92
34	Essex County	20700	34013020700	1404	2488	123.47	25.64	137.46	4.96	1.03	5.52
34	Essex County	20800	34013020800	1404	3886	73.32	18.33	84.75	1.89	0.47	2.18
34	Essex County	20901	34013020901	1403	1000	45.39	15.93	52.09	4.54	1.59	5.21
34	Essex County	20902	34013020902	1404	3133	277.17	105.68	352.33	8.85	3.37	11.25
34	Essex County	21000	34013021000	1403	2787	171.89	54.79	191.96	6.17	1.97	6.89
34	Essex County	21100	34013021100	1403	2467	219.94	68.86	253.9	8.92	2.79	10.29
34	Essex County	21200	34013021200	1403	2152	101.09	48.27	119.1	4.7	2.24	5.53
34	Essex County	21300	34013021300	1403	3030	112.87	32.65	127.59	3.72	1.08	4.21
34	Essex County	21400	34013021400	1403	3063	198.72	65.02	221.86	6.49	2.12	7.24
34	Essex County	21601	34013021601	1403	3665	233	66.62	269.2	6.36	1.82	7.35
34	Essex County	21602	34013021602	1403	3270	111.24	40.83	122.7	3.4	1.25	3.75
34	Essex County	21701	34013021701	1403	2318	148.45	65.76	170.87	6.4	2.84	7.37
34	Essex County	21702	34013021702	1403	2692	127.66	42.67	145.79	4.74	1.59	5.42
34	Essex County	21801	34013021801	1403	1798	92.33	26.16	98.98	5.14	1.45	5.51
34	Essex County	21802	34013021802	1403	1626	106.41	43.87	120.44	6.54	2.7	7.41
34	Essex County	21803	34013021803	1403	2368	218.39	76.72	227.02	9.22	3.24	9.59
34	Essex County	22700	34013022700	1407	1045	223.8	94.85	312.77	21.42	9.08	29.93
34	Essex County	22800	34013022800	1407	658	115.43	33.54	143.38	17.54	5.1	21.79
34	Essex County	22900	34013022900	1406	2381	293.29	101.95	370.63	12.32	4.28	15.57
34	Essex County	23000	34013023000	1407	1048	258.47	82.03	331.68	24.66	7.83	31.65
34	Essex County	23100	34013023100	1407	995	113.52	61.11	166.43	11.41	6.14	16.73
34	Essex County	23200	34013023200	1407	1430	293.96	102.76	363.37	20.56	7.19	25.41
34	Gloucester County	500100	34015500100	2201	2234	345.42	149.92	446.88	15.46	6.71	20
34	Gloucester County	500201	34015500201	2201	1358	151.36	74.51	189.53	11.15	5.49	13.96
34	Gloucester County	500202	34015500202	2201	2732	414.38	201.07	545.72	15.17	7.36	19.98
34	Gloucester County	500203	34015500203	2201	3381	367.49	154.5	466.3	10.87	4.57	13.79
34	Gloucester County	500204	34015500204	2201	3359	198.26	145.88	307.34	5.9	4.34	9.15
34	Gloucester County	500205	34015500205	2201	1577	197.51	110.96	266.14	12.52	7.04	16.88
34	Gloucester County	500300	34015500300	2201	1554	279.78	124.12	342.29	18	7.99	22.03
34	Gloucester County	500400	34015500400	2201	2734	673.77	295.7	811.99	24.64	10.82	29.7
34	Gloucester County	500500	34015500500	2202	2401	441.95	155.93	513.47	18.41	6.49	21.39
34	Gloucester County	500601	34015500601	2202	3634	424.49	158.18	510.22	11.68	4.35	14.04
34	Gloucester County	500602	34015500602	2202	2412	341.63	113.69	385.64	14.16	4.71	15.99
34	Gloucester County	500702	34015500702	2202	3136	400.53	191.7	497.87	12.77	6.11	15.88
34	Gloucester County	500703	34015500703	2202	819	113.13	43.65	135.07	13.81	5.33	16.49
34	Gloucester County	500704	34015500704	2202	1883	199.13	71.92	241.3	10.58	3.82	12.81
34	Gloucester County	500705	34015500705	2202	2554	262.56	126.14	321.52	10.28	4.94	12.59
34	Gloucester County	500800	34015500800	2201	1161	128.25	52.64	153.46	11.05	4.53	13.22
34	Gloucester County	500900	34015500900	2201	1671	199.47	92.83	243.91	11.94	5.56	14.6
34	Gloucester County	501001	34015501001	2201	1077	190.34	75.92	230.47	17.67	7.05	21.4
34	Gloucester County	501002	34015501002	2201	1515	265.56	116.95	334.45	17.53	7.72	22.08
34	Gloucester County	501003	34015501003	2201	2459	282.89	120.23	332.11	11.5	4.89	13.51
34	Gloucester County	501101	34015501101	2201	1706	373.04	144.58	450.26	21.87	8.47	26.39
34	Gloucester County	501102	34015501102	2201	3561	340.52	177.49	455.5	9.56	4.98	12.79
34	Gloucester County	501103	34015501103	2201	2821	375.52	170.92	470.81	13.31	6.06	16.69
34	Gloucester County	501104	34015501104	2201	1687	248.26	111.02	307.67	14.72	6.58	18.24
34	Gloucester County	501105	34015501105	2201	1717	188.63	75.8	240.87	10.99	4.41	14.03
34	Gloucester County	501106	34015501106	2201	2154	323.82	176.1	422.82	15.03	8.18	19.63
34	Gloucester County	501107	34015501107	2201	2757	417.28	198.04	534.72	15.14	7.18	19.4
34	Gloucester County	501201	34015501201	2201	3241	220.09	91.85	268.63	6.79	2.83	8.29
34	Gloucester County	501202	34015501202	2201	2463	244.24	102.68	301.92	9.92	4.17	12.26
34	Gloucester County	501203	34015501203	2201	2083	276	143.59	339.38	13.25	6.89	16.29
34	Gloucester County	501204	34015501204	2201	1756	196.03	106.41	250.05	11.16	6.06	14.24
34	Gloucester County	501205	34015501205	2201	1663	121.71	57.9	159.26	7.32	3.48	9.58
34	Gloucester County	501206	34015501206	2201	2341	264.48	104.53	337.96	11.3	4.47	14.44
34	Gloucester County	501208	34015501208	2201	1996	201.4	74.44	225.54	10.09	3.73	11.3
34	Gloucester County	501209	34015501209	2201	3443	276.05	100.94	330.2	8.02	2.93	9.59
34	Gloucester County	501210	34015501210	2201	2075	176.99	93.55	238.63	8.53	4.51	11.5
34	Gloucester County	501212	34015501212	2201	1963	198.02	73.38	239.12	10.09	3.74	12.18
34	Gloucester County	501213	34015501213	2201	2468	190.73	84.29	232.23	7.73	3.42	9.41
34	Gloucester County	501301	34015501301	2202	1914	193.97	57.49	226.18	10.13	3	11.82
34	Gloucester County	501302	34015501302	2202	1404	199.73	84.1	229.2	14.23	5.99	16.32
34	Gloucester County	501303	34015501303	2202	1281	114.69	52.24	152.9	8.95	4.08	11.94
34	Gloucester County	501402	34015501402	2202	1733	213.82	94.67	275.22	12.34	5.46	15.88
34	Gloucester County	501403	34015501403	2202	2276	194.71	62.63	225.36	8.55	2.75	9.9
34	Gloucester County	501404	34015501404	2202	2135	415.17	41.55	440.7	19.45	1.95	20.64
34	Gloucester County	501405	34015501405	2202	2671	343.26	130.66	420.73	12.85	4.89	15.75
34	Gloucester County	501406	34015501406	2202	2476	324.74	122.25	402	13.12	4.94	16.24
34	Gloucester County	501501	34015501501	2202	1542	177.77	104.18	235.56	11.53	6.76	15.28
34	Gloucester County	501502	34015501502	2202	2569	514.46	225.07	625.29	20.03	8.76	24.34
34	Gloucester County	501603	34015501603	2202	3116	434.38	186.41	526.8	13.94	5.98	16.91
34	Gloucester County	501604	34015501604	2202	3268	379.35	126.06	445.75	11.61	3.86	13.64
34	Gloucester County	501605	34015501605	2202	1988	427.22	160.04	482.34	21.49	8.05	24.26
34	Gloucester County	501606	34015501606	2202	4161	606.24	189.18	672.52	14.57	4.55	16.16
34	Gloucester County	501608	34015501608	2202	3672	342.22	135.73	403.21	9.32	3.7	10.98
34	Gloucester County	501609	34015501609	2202	2967	352.53	124.46	413.28	11.88	4.19	13.93
34	Gloucester County	501701	34015501701	2202	2901	571.25	212.64	657.85	19.69	7.33	22.68
34	Gloucester County	501702	34015501702	2202	1403	303.43	102.14	346.77	21.63	7.28	24.72
34	Gloucester County	501703	34015501703	2202	2031	385.52	146.71	440.87	18.98	7.22	21.71
34	Gloucester County	501704	34015501704	2202	1852	376.22	149.74	443.94	20.31	8.09	23.97
34	Gloucester County	501800	34015501800	2202	990	160.55	61.78	192.08	16.22	6.24	19.4
34	Gloucester County	501900	34015501900	2202	2119	359.39	141.73	431.24	16.96	6.69	20.35
34	Gloucester County	502001	34015502001	2202	3732	499.89	184.78	561.57	13.39	4.95	15.05
34	Gloucester County	502002	34015502002	2202	3100	274.95	99.91	323.71	8.87	3.22	10.44
34	Gloucester County	502100	34015502100	2202	1471	175.22	59.53	196.16	11.91	4.05	13.34
34	Gloucester County	502201	34015502201	2202	1900	244.9	81.09	270.59	12.89	4.27	14.24
34	Gloucester County	502202	34015502202	2202	1358	141.28	47.13	170.01	10.4	3.47	12.52
34	Gloucester County	502203	34015502203	2202	2035	89.29	23.13	102.04	4.39	1.14	5.01
34	Gloucester County	502204	34015502204	2202	1370	112.57	59.64	143.43	8.22	4.35	10.47
34	Gloucester County	502300	34015502300	2202	1489	247.84	123.06	323.91	16.64	8.26	21.75
34	Gloucester County	502400	34015502400	2202	3321	390.51	162	481.59	11.76	4.88	14.5
34	Hudson County	101	34017000101	601	1651	188.66	66.38	246.28	11.43	4.02	14.92
34	Hudson County	102	34017000102	601	1594	200.56	97.4	259.41	12.58	6.11	16.27
34	Hudson County	200	34017000200	601	1985	231.33	101.38	310.33	11.65	5.11	15.63
34	Hudson County	300	34017000300	601	2140	277.54	86.34	319	12.97	4.03	14.91
34	Hudson County	400	34017000400	601	1732	215.45	56.12	263.98	12.44	3.24	15.24
34	Hudson County	500	34017000500	601	2173	316.44	111.32	386.12	14.56	5.12	17.77
34	Hudson County	600	34017000600	601	3222	369.14	131.24	488.11	11.46	4.07	15.15
34	Hudson County	700	34017000700	601	1913	191.5	73.66	242.94	10.01	3.85	12.7
34	Hudson County	800	34017000800	601	2445	195.31	51.51	221.9	7.99	2.11	9.08
34	Hudson County	902	34017000902	601	2703	161.48	77.42	213.15	5.97	2.86	7.89
34	Hudson County	1000	34017001000	601	1041	101.71	34.98	127.47	9.77	3.36	12.24
34	Hudson County	1100	34017001100	601	2735	524.9	112.37	574.06	19.19	4.11	20.99
34	Hudson County	1201	34017001201	601	952	114.98	32.23	138.64	12.08	3.39	14.56
34	Hudson County	1202	34017001202	601	679	95.82	32.35	107.49	14.11	4.76	15.83
34	Hudson County	1300	34017001300	601	1900	114.18	40.08	134.61	6.01	2.11	7.08
34	Hudson County	1400	34017001400	601	2298	199.83	47.23	238.55	8.7	2.06	10.38
34	Hudson County	1701	34017001701	601	2693	352.74	114.65	419.19	13.1	4.26	15.57
34	Hudson County	1800	34017001800	601	2093	209.51	73.79	263.72	10.01	3.53	12.6
34	Hudson County	1900	34017001900	601	1430	89.11	12.95	98.05	6.23	0.91	6.86
34	Hudson County	2001	34017002001	601	898	47.69	19.76	64.04	5.31	2.2	7.13
34	Hudson County	2002	34017002002	601	1243	61.35	31.2	81.83	4.94	2.51	6.58
34	Hudson County	2200	34017002200	601	1419	88.76	25.65	106.92	6.26	1.81	7.53
34	Hudson County	2300	34017002300	601	1822	51.11	12.5	55.09	2.8	0.69	3.02
34	Hudson County	2400	34017002400	601	2193	84.95	21.74	100.68	3.87	0.99	4.59
34	Hudson County	2700	34017002700	602	2336	374.15	144.26	488.32	16.02	6.18	20.9
34	Hudson County	2800	34017002800	602	3042	299.32	110.68	396.44	9.84	3.64	13.03
34	Hudson County	2900	34017002900	602	2058	217.93	63.98	273.46	10.59	3.11	13.29
34	Hudson County	3000	34017003000	602	1216	210.97	68.69	250.1	17.35	5.65	20.57
34	Hudson County	3101	34017003101	601	1539	27.8	5.47	29.28	1.81	0.36	1.9
34	Hudson County	3102	34017003102	601	1721	243.07	77.24	268.17	14.12	4.49	15.58
34	Hudson County	3500	34017003500	601	1455	81.11	17.23	89.25	5.57	1.18	6.13
34	Hudson County	4000	34017004000	602	2772	450.33	178.95	550.87	16.25	6.46	19.87
34	Hudson County	4102	34017004102	602	2357	332.06	101.91	403.26	14.09	4.32	17.11
34	Hudson County	4103	34017004103	602	951	90	35.65	123.47	9.46	3.75	12.98
34	Hudson County	4104	34017004104	602	1920	346.99	115.12	437.26	18.07	6	22.77
34	Hudson County	4200	34017004200	602	1918	265.71	87.64	314.06	13.85	4.57	16.37
34	Hudson County	4300	34017004300	602	1180	113.69	38.62	140.69	9.63	3.27	11.92
34	Hudson County	4400	34017004400	602	798	112.81	53.15	156.99	14.14	6.66	19.67
34	Hudson County	4500	34017004500	602	1887	371.08	114.89	451.12	19.67	6.09	23.91
34	Hudson County	4600	34017004600	602	1469	354.72	122.18	416.32	24.15	8.32	28.34
34	Hudson County	4700	34017004700	602	1951	236.95	87.69	289.52	12.14	4.49	14.84
34	Hudson County	4800	34017004800	602	2515	416.76	149.93	521.3	16.57	5.96	20.73
34	Hudson County	4900	34017004900	602	2624	408.28	139.8	539.12	15.56	5.33	20.55
34	Hudson County	5200	34017005200	602	1771	227.6	104.88	313.92	12.85	5.92	17.73
34	Hudson County	5300	34017005300	602	1690	293.72	110.82	364.84	17.38	6.56	21.59
34	Hudson County	5400	34017005400	602	4252	277.49	75.45	340.76	6.53	1.77	8.01
34	Hudson County	5500	34017005500	602	1003	207.86	62.72	245.89	20.72	6.25	24.52
34	Hudson County	5600	34017005600	602	2283	330.42	150.87	440.04	14.47	6.61	19.27
34	Hudson County	5801	34017005801	602	2429	368.07	177.96	511.02	15.15	7.33	21.04
34	Hudson County	5802	34017005802	602	1074	42.76	21.09	61.09	3.98	1.96	5.69
34	Hudson County	5901	34017005901	602	1762	532.18	113.61	583.6	30.2	6.45	33.12
34	Hudson County	5902	34017005902	602	2337	317.53	148.84	444.92	13.59	6.37	19.04
34	Hudson County	6000	34017006000	602	1637	363.01	159.74	468.07	22.18	9.76	28.59
34	Hudson County	6101	34017006101	602	1796	217.61	67.74	268.37	12.12	3.77	14.94
34	Hudson County	6102	34017006102	602	1207	123.57	70.93	180.48	10.24	5.88	14.95
34	Hudson County	6200	34017006200	602	2173	506.85	151.14	618.61	23.32	6.96	28.47
34	Hudson County	6300	34017006300	602	2033	222.79	100.56	291.74	10.96	4.95	14.35
34	Hudson County	6400	34017006400	601	2399	94.15	17.6	105.56	3.92	0.73	4.4
34	Hudson County	6500	34017006500	601	1449	30.41	9.48	37.7	2.1	0.65	2.6
34	Hudson County	6600	34017006600	601	653	77.13	17.97	90.97	11.81	2.75	13.93
34	Hudson County	6700	34017006700	601	1096	145.72	37.7	179.57	13.3	3.44	16.38
34	Hudson County	6800	34017006800	602	2131	408.95	149.58	510.06	19.19	7.02	23.94
34	Hudson County	7001	34017007001	601	1446	93.02	29.14	109.67	6.43	2.02	7.58
34	Hudson County	7002	34017007002	601	1580	39.43	7.48	45.02	2.5	0.47	2.85
34	Hudson County	7100	34017007100	601	1622	152.78	28	177.86	9.42	1.73	10.97
34	Hudson County	7200	34017007200	601	2122	117.15	29.19	137.28	5.52	1.38	6.47
34	Hudson County	7300	34017007300	601	3532	132.35	37.5	164.11	3.75	1.06	4.65
34	Hudson County	7400	34017007400	601	3754	85.78	27.55	100.9	2.29	0.73	2.69
34	Hudson County	7500	34017007500	601	4732	262.66	81.84	312.89	5.55	1.73	6.61
34	Hudson County	7601	34017007601	601	6413	121.2	31.11	140.59	1.89	0.49	2.19
34	Hudson County	7602	34017007602	601	3409	44.38	11.74	52.47	1.3	0.34	1.54
34	Hudson County	7701	34017007701	601	3683	77.08	33.72	102.26	2.09	0.92	2.78
34	Hudson County	7702	34017007702	601	594	11.63	1.36	12.59	1.96	0.23	2.12
34	Hudson County	7703	34017007703	601	2955	17.34	18.25	34.09	0.59	0.62	1.15
34	Hudson County	7800	34017007800	601	2518	70.38	19.43	86.84	2.79	0.77	3.45
34	Hudson County	10100	34017010100	605	3393	616.3	160.53	712.49	18.16	4.73	21
34	Hudson County	10200	34017010200	605	1936	232.15	91.41	285.9	11.99	4.72	14.77
34	Hudson County	10300	34017010300	605	1386	123.63	79.77	178.94	8.92	5.76	12.91
34	Hudson County	10400	34017010400	605	2337	405.62	111.29	477.32	17.36	4.76	20.42
34	Hudson County	10500	34017010500	605	2813	360.02	108.31	421.91	12.8	3.85	15
34	Hudson County	10601	34017010601	605	1112	195.85	75.06	234.98	17.61	6.75	21.13
34	Hudson County	10602	34017010602	605	2241	385.65	54.15	416.8	17.21	2.42	18.6
34	Hudson County	10701	34017010701	605	1269	214.1	68.37	257.74	16.87	5.39	20.31
34	Hudson County	10702	34017010702	605	765	197.92	73.53	263.36	25.87	9.61	34.43
34	Hudson County	10800	34017010800	605	2287	332.29	124.44	414.96	14.53	5.44	18.14
34	Hudson County	10900	34017010900	605	1159	194.85	40.3	212.3	16.81	3.48	18.32
34	Hudson County	11000	34017011000	605	1344	170.59	47.58	202.39	12.69	3.54	15.06
34	Hudson County	11100	34017011100	605	2168	392.84	143.68	497.62	18.12	6.63	22.95
34	Hudson County	11200	34017011200	605	3100	469.99	140.38	548.3	15.16	4.53	17.69
34	Hudson County	11300	34017011300	605	1632	233.51	89.43	288.04	14.31	5.48	17.65
34	Hudson County	11400	34017011400	605	1982	290.51	112.54	365.57	14.66	5.68	18.44
34	Hudson County	11500	34017011500	605	1299	95.12	39.12	124.58	7.32	3.01	9.59
34	Hudson County	11600	34017011600	605	2039	253.11	121.7	329.07	12.41	5.97	16.14
34	Hudson County	12300	34017012300	605	1226	172.69	73.5	221.46	14.09	5.99	18.06
34	Hudson County	12400	34017012400	605	1681	343.85	87.37	378.33	20.46	5.2	22.51
34	Hudson County	12500	34017012500	605	1649	206.72	95.47	269.06	12.54	5.79	16.32
34	Hudson County	12600	34017012600	605	2442	461.02	148.26	558.36	18.88	6.07	22.86
34	Hudson County	12700	34017012700	605	2594	430.25	168.49	533.72	16.59	6.5	20.58
34	Hudson County	12800	34017012800	605	2594	340.33	162.76	421.44	13.12	6.27	16.25
34	Hudson County	12900	34017012900	605	1914	413.24	168.82	533.18	21.59	8.82	27.86
34	Hudson County	13000	34017013000	605	2155	320.44	148.68	412.06	14.87	6.9	19.12
34	Hudson County	13100	34017013100	605	1062	210.59	55.41	245.11	19.83	5.22	23.08
34	Hudson County	13200	34017013200	605	2296	443.75	172.56	549.27	19.33	7.52	23.92
34	Hudson County	13300	34017013300	605	1838	293.33	117.6	364.14	15.96	6.4	19.81
34	Hudson County	13400	34017013400	605	1380	206.94	113.91	271.49	15	8.25	19.67
34	Hudson County	13500	34017013500	605	3006	554.46	209.45	659.96	18.45	6.97	21.95
34	Hudson County	13600	34017013600	605	906	197.9	69.12	238.18	21.84	7.63	26.29
34	Hudson County	13700	34017013700	605	1321	266.16	108.6	328.21	20.15	8.22	24.85
34	Hudson County	13800	34017013800	605	2954	184.86	80.33	235.06	6.26	2.72	7.96
34	Hudson County	13900	34017013900	605	2471	299.13	99.21	351.7	12.11	4.01	14.23
34	Hudson County	14000	34017014000	604	2632	404.78	206.63	577.97	15.38	7.85	21.96
34	Hudson County	14101	34017014101	604	2670	290.82	79.36	343.64	10.89	2.97	12.87
34	Hudson County	14102	34017014102	604	2786	333.59	120.98	423.24	11.97	4.34	15.19
34	Hudson County	14200	34017014200	604	3074	522.51	256.55	735.06	17	8.35	23.91
34	Hudson County	14300	34017014300	604	2815	368.49	143.42	486.99	13.09	5.09	17.3
34	Hudson County	14401	34017014401	604	2489	352.57	126.02	450.41	14.17	5.06	18.1
34	Hudson County	14402	34017014402	604	2043	256.73	109.8	352.24	12.57	5.37	17.24
34	Hudson County	14501	34017014501	604	2834	410.87	138.99	522.49	14.5	4.9	18.44
34	Hudson County	14502	34017014502	604	1427	306	135.81	428.62	21.44	9.52	30.04
34	Hudson County	14600	34017014600	604	2311	315.2	133.23	434.5	13.64	5.76	18.8
34	Hudson County	14700	34017014700	604	2710	324.73	144.6	445.38	11.98	5.34	16.43
34	Hudson County	14801	34017014801	604	2272	263.79	141.87	381.19	11.61	6.24	16.78
34	Hudson County	14802	34017014802	604	501	41.79	13.69	49.53	8.34	2.73	9.89
34	Hudson County	14900	34017014900	604	1461	125.54	69.54	189.69	8.59	4.76	12.98
34	Hudson County	15001	34017015001	604	1279	99	10.66	109.14	7.74	0.83	8.53
34	Hudson County	15003	34017015003	604	1495	229.64	114.29	331.42	15.36	7.64	22.17
34	Hudson County	15004	34017015004	604	1919	170.97	48.06	206.05	8.91	2.5	10.74
34	Hudson County	15100	34017015100	604	1519	165.18	70.42	220.1	10.87	4.64	14.49
34	Hudson County	15201	34017015201	604	1959	83.83	20.07	102.43	4.28	1.02	5.23
34	Hudson County	15202	34017015202	604	3421	393.68	221.36	593.91	11.51	6.47	17.36
34	Hudson County	15300	34017015300	604	2698	489.76	210.23	658.08	18.15	7.79	24.39
34	Hudson County	15500	34017015500	604	2548	410.39	191.34	566.87	16.11	7.51	22.25
34	Hudson County	15600	34017015600	604	2230	384.51	156.31	515.21	17.24	7.01	23.1
34	Hudson County	15700	34017015700	604	1541	281.17	113.27	364.73	18.25	7.35	23.67
34	Hudson County	15801	34017015801	604	2250	63.28	19.37	78.43	2.81	0.86	3.49
34	Hudson County	15802	34017015802	604	2760	488.42	134.31	575.7	17.7	4.87	20.86
34	Hudson County	15900	34017015900	604	3138	536.12	269.71	762.63	17.08	8.59	24.3
34	Hudson County	16000	34017016000	604	2066	415.25	119.32	509.76	20.1	5.78	24.67
34	Hudson County	16100	34017016100	603	1921	341.3	142.54	452.63	17.77	7.42	23.56
34	Hudson County	16200	34017016200	603	2489	576.97	192.07	723.79	23.18	7.72	29.08
34	Hudson County	16300	34017016300	603	2026	285.91	112	369.77	14.11	5.53	18.25
34	Hudson County	16400	34017016400	603	2083	374.15	175.43	522.32	17.96	8.42	25.08
34	Hudson County	16500	34017016500	603	2390	350.2	114.05	448.85	14.65	4.77	18.78
34	Hudson County	16600	34017016600	603	1682	261.9	121.91	370.19	15.57	7.25	22.01
34	Hudson County	16700	34017016700	603	921	187.81	85.94	256.77	20.39	9.33	27.88
34	Hudson County	16800	34017016800	603	1513	317.85	152.83	436.53	21.01	10.1	28.85
34	Hudson County	16900	34017016900	603	1412	273.7	134.54	380.56	19.38	9.53	26.95
34	Hudson County	17000	34017017000	603	2474	508.45	208.04	679.25	20.55	8.41	27.46
34	Hudson County	17100	34017017100	603	2424	389.35	193.61	556.61	16.06	7.99	22.96
34	Hudson County	17200	34017017200	603	1704	241.2	136.2	353.91	14.15	7.99	20.77
34	Hudson County	17300	34017017300	603	1363	200.91	126.01	314.55	14.74	9.24	23.08
34	Hudson County	17400	34017017400	603	1123	218.32	100.18	306.43	19.44	8.92	27.29
34	Hudson County	17500	34017017500	603	2246	341.65	149.43	458.38	15.21	6.65	20.41
34	Hudson County	17600	34017017600	603	1764	318.43	137.86	442.33	18.05	7.82	25.08
34	Hudson County	17700	34017017700	603	965	129.92	65.23	187.86	13.46	6.76	19.47
34	Hudson County	17800	34017017800	603	3287	441.09	159.7	558.41	13.42	4.86	16.99
34	Hudson County	17900	34017017900	603	3422	68.53	55.25	118.13	2	1.61	3.45
34	Hudson County	18000	34017018000	603	2483	202.52	103.21	284.56	8.16	4.16	11.46
34	Hudson County	18100	34017018100	603	1667	105.81	88.47	184.85	6.35	5.31	11.09
34	Hudson County	18200	34017018200	603	3008	272.71	117.4	364.77	9.07	3.9	12.13
34	Hudson County	18301	34017018301	603	1889	26.01	20.7	46.22	1.38	1.1	2.45
34	Hudson County	18302	34017018302	603	3904	115.01	57.98	169.27	2.95	1.49	4.34
34	Hudson County	18401	34017018401	603	1811	41.55	15.18	53.73	2.29	0.84	2.97
34	Hudson County	18402	34017018402	603	2331	58.61	47.25	99.1	2.51	2.03	4.25
34	Hudson County	18501	34017018501	603	4004	93.15	48.55	134.32	2.33	1.21	3.35
34	Hudson County	18502	34017018502	603	1223	11.96	7.08	18.96	0.98	0.58	1.55
34	Hudson County	18600	34017018600	603	1887	43.33	18.12	60.43	2.3	0.96	3.2
34	Hudson County	18701	34017018701	603	1281	48.71	55.91	97.54	3.8	4.36	7.61
34	Hudson County	18702	34017018702	603	2818	131.7	53.5	179.93	4.67	1.9	6.38
34	Hudson County	18800	34017018800	603	2482	36.12	15.01	50.72	1.46	0.6	2.04
34	Hudson County	18900	34017018900	603	2703	78.62	32.78	106.89	2.91	1.21	3.95
34	Hudson County	19000	34017019000	603	3102	106.89	77.4	177.4	3.45	2.5	5.72
34	Hudson County	19100	34017019100	603	2470	76.82	55.55	129.55	3.11	2.25	5.25
34	Hudson County	19200	34017019200	603	3279	80.23	33.35	107.19	2.45	1.02	3.27
34	Hudson County	19300	34017019300	603	2072	42.92	34.31	75.64	2.07	1.66	3.65
34	Hudson County	19400	34017019400	603	1746	43.37	24.26	65.7	2.48	1.39	3.76
34	Hudson County	19800	34017019800	604	3871	315.41	142.26	430.17	8.15	3.68	11.11
34	Hudson County	19900	34017019900	604	2901	151.32	46.2	191.57	5.22	1.59	6.6
34	Hudson County	20000	34017020000	604	2173	214.94	69.6	269.65	9.89	3.2	12.41
34	Hudson County	20100	34017020100	604	2229	133.57	23.82	152.39	5.99	1.07	6.84
34	Hudson County	32400	34017032400	604	3191	901.46	189.86	987.85	28.25	5.95	30.96
34	Hunterdon County	10100	34019010100	800	2924	180.95	65.08	194.4	6.19	2.23	6.65
34	Hunterdon County	10201	34019010201	800	1530	266.29	66.11	289.36	17.4	4.32	18.91
34	Hunterdon County	10202	34019010202	800	2309	323.6	101.13	370.23	14.01	4.38	16.03
34	Hunterdon County	10300	34019010300	800	1440	214.63	91.27	259.52	14.9	6.34	18.02
34	Hunterdon County	10400	34019010400	800	2563	304.52	145.98	369.03	11.88	5.7	14.4
34	Hunterdon County	10500	34019010500	800	2581	442.91	180.43	537.23	17.16	6.99	20.81
34	Hunterdon County	10600	34019010600	800	2780	282.25	109.84	314.73	10.15	3.95	11.32
34	Hunterdon County	10701	34019010701	800	2976	305.49	113.53	364.89	10.27	3.81	12.26
34	Hunterdon County	10702	34019010702	800	1998	266.45	103.71	314.12	13.34	5.19	15.72
34	Hunterdon County	10801	34019010801	800	1560	109.64	46.41	129.1	7.03	2.98	8.28
34	Hunterdon County	10802	34019010802	800	1097	88.54	46.08	113.07	8.07	4.2	10.31
34	Hunterdon County	10900	34019010900	800	1851	296	91.76	332.68	15.99	4.96	17.97
34	Hunterdon County	11001	34019011001	800	2742	214.02	100.65	256.68	7.81	3.67	9.36
34	Hunterdon County	11003	34019011003	800	2701	253.91	130.22	304.87	9.4	4.82	11.29
34	Hunterdon County	11004	34019011004	800	857	84.41	63.3	129.29	9.85	7.39	15.09
34	Hunterdon County	11100	34019011100	800	2449	193.47	54.64	208.87	7.9	2.23	8.53
34	Hunterdon County	11202	34019011202	800	1649	256.46	72.53	287.26	15.55	4.4	17.42
34	Hunterdon County	11203	34019011203	800	2317	176.94	86.22	214.06	7.64	3.72	9.24
34	Hunterdon County	11204	34019011204	800	1180	125.85	41.65	134.13	10.67	3.53	11.37
34	Hunterdon County	11301	34019011301	800	3969	398.52	151.4	436.54	10.04	3.81	11
34	Hunterdon County	11303	34019011303	800	2815	308.19	121.03	364.6	10.95	4.3	12.95
34	Hunterdon County	11304	34019011304	800	1858	149.08	49.49	172.13	8.02	2.66	9.26
34	Hunterdon County	11305	34019011305	800	1722	107.9	83.02	160.74	6.27	4.82	9.33
34	Hunterdon County	11306	34019011306	800	2501	134.04	94.21	191.37	5.36	3.77	7.65
34	Hunterdon County	11400	34019011400	800	2812	445.32	125.41	517.16	15.84	4.46	18.39
34	Hunterdon County	11500	34019011500	800	3068	320.88	135.86	373.6	10.46	4.43	12.18
34	Hunterdon County	11600	34019011600	800	2707	241.16	84.79	265.08	8.91	3.13	9.79
34	Hunterdon County	11700	34019011700	800	2407	287.58	139.86	358.75	11.95	5.81	14.9
34	Hunterdon County	11800	34019011800	800	1717	260.61	100.08	296.22	15.18	5.83	17.25
34	Hunterdon County	11900	34019011900	800	2552	173.04	74.46	194.3	6.78	2.92	7.61
34	Mercer County	100	34021000100	2301	1175	201.9	46.88	240.52	17.18	3.99	20.47
34	Mercer County	200	34021000200	2301	1759	706.15	160.54	802.29	40.15	9.13	45.61
34	Mercer County	300	34021000300	2301	2106	494.61	142.37	578.43	23.49	6.76	27.47
34	Mercer County	400	34021000400	2301	2631	641.13	211.09	787.14	24.37	8.02	29.92
34	Mercer County	500	34021000500	2301	2153	723.66	222.52	862.21	33.61	10.34	40.05
34	Mercer County	600	34021000600	2301	2560	466.73	209.93	629.85	18.23	8.2	24.6
34	Mercer County	700	34021000700	2301	2210	462.8	133.69	551.35	20.94	6.05	24.95
34	Mercer County	800	34021000800	2301	1316	202.1	48.09	238.3	15.36	3.65	18.11
34	Mercer County	900	34021000900	2301	1452	183.24	107.22	276.32	12.62	7.38	19.03
34	Mercer County	1000	34021001000	2301	845	102.83	54.29	146.98	12.17	6.42	17.39
34	Mercer County	1101	34021001101	2301	883	146.72	69.28	204.26	16.62	7.85	23.13
34	Mercer County	1102	34021001102	2301	1346	202.08	77.98	263.3	15.01	5.79	19.56
34	Mercer County	1200	34021001200	2301	1674	192.38	84.77	257.71	11.49	5.06	15.39
34	Mercer County	1300	34021001300	2301	1648	222.48	90.82	293.97	13.5	5.51	17.84
34	Mercer County	1401	34021001401	2301	1122	194.71	81.51	261.05	17.35	7.26	23.27
34	Mercer County	1402	34021001402	2301	743	99.52	45.66	138.09	13.39	6.14	18.59
34	Mercer County	1500	34021001500	2301	1284	166.62	70.24	221.38	12.98	5.47	17.24
34	Mercer County	1600	34021001600	2301	604	125.69	51.57	166.54	20.81	8.54	27.57
34	Mercer County	1700	34021001700	2301	1836	391.63	124.55	481.41	21.33	6.78	26.22
34	Mercer County	1800	34021001800	2301	1747	328.23	123.16	413.28	18.79	7.05	23.66
34	Mercer County	1900	34021001900	2301	718	213.78	30.04	233.93	29.77	4.18	32.58
34	Mercer County	2000	34021002000	2301	580	78.2	26.7	101.78	13.48	4.6	17.55
34	Mercer County	2100	34021002100	2301	1684	391.22	170.64	518.4	23.23	10.13	30.78
34	Mercer County	2200	34021002200	2301	2251	436.82	133.68	532.77	19.41	5.94	23.67
34	Mercer County	2500	34021002500	2303	4147	920.23	344.46	1167.5	22.19	8.31	28.15
34	Mercer County	2601	34021002601	2303	2099	382.2	115.86	456.19	18.21	5.52	21.73
34	Mercer County	2602	34021002602	2303	2568	538.63	160.51	644.44	20.97	6.25	25.1
34	Mercer County	2701	34021002701	2303	2224	376.96	152.83	490.8	16.95	6.87	22.07
34	Mercer County	2702	34021002702	2303	3812	541.92	171.12	674.67	14.22	4.49	17.7
34	Mercer County	2800	34021002800	2303	3979	532.05	250.06	735.4	13.37	6.28	18.48
34	Mercer County	2902	34021002902	2303	2027	345.78	115.86	418.54	17.06	5.72	20.65
34	Mercer County	2903	34021002903	2303	2220	231.63	58.47	256.83	10.43	2.63	11.57
34	Mercer County	2904	34021002904	2303	2591	193.95	46.52	218.44	7.49	1.8	8.43
34	Mercer County	3001	34021003001	2303	2973	571.84	147.19	629.32	19.23	4.95	21.17
34	Mercer County	3002	34021003002	2303	2950	305.91	90.51	367.9	10.37	3.07	12.47
34	Mercer County	3003	34021003003	2303	2779	508.79	129.04	575.48	18.31	4.64	20.71
34	Mercer County	3004	34021003004	2303	2862	271.15	66.27	308.07	9.47	2.32	10.76
34	Mercer County	3006	34021003006	2303	2328	225.74	65.13	268.63	9.7	2.8	11.54
34	Mercer County	3007	34021003007	2303	1670	296.25	74.03	331.59	17.74	4.43	19.86
34	Mercer County	3008	34021003008	2303	2733	353.27	105.58	406.1	12.93	3.86	14.86
34	Mercer County	3009	34021003009	2303	3184	412.82	112.35	461.69	12.97	3.53	14.5
34	Mercer County	3100	34021003100	2302	1840	290.91	128.79	367.42	15.81	7	19.97
34	Mercer County	3201	34021003201	2302	4153	359.12	164.87	456.52	8.65	3.97	10.99
34	Mercer County	3202	34021003202	2302	2819	311.4	92.19	340.72	11.05	3.27	12.09
34	Mercer County	3301	34021003301	2302	4027	282.82	109.66	327.97	7.02	2.72	8.14
34	Mercer County	3303	34021003303	2302	3473	204.3	81.29	256.44	5.88	2.34	7.38
34	Mercer County	3304	34021003304	2302	816	54.41	20.01	68.08	6.67	2.45	8.34
34	Mercer County	3400	34021003400	2301	1145	80.07	52.6	126.32	6.99	4.59	11.03
34	Mercer County	3500	34021003500	2301	3337	412.61	153.34	507.53	12.36	4.6	15.21
34	Mercer County	3601	34021003601	2301	2060	464.71	241.74	657.64	22.56	11.74	31.92
34	Mercer County	3602	34021003602	2301	1186	135.33	49.07	173.56	11.41	4.14	14.63
34	Mercer County	3703	34021003703	2301	3419	257.43	74.52	315.79	7.53	2.18	9.24
34	Mercer County	3704	34021003704	2301	1340	71.12	38.95	101.41	5.31	2.91	7.57
34	Mercer County	3706	34021003706	2301	1917	164.58	62.78	206.65	8.59	3.27	10.78
34	Mercer County	3707	34021003707	2301	696	30.03	23.31	49.6	4.31	3.35	7.13
34	Mercer County	3708	34021003708	2301	2055	98.05	54.35	141.17	4.77	2.64	6.87
34	Mercer County	3800	34021003800	2302	3326	321.94	106.48	382.7	9.68	3.2	11.51
34	Mercer County	3902	34021003902	2302	1001	68.61	25.16	77.32	6.85	2.51	7.72
34	Mercer County	3903	34021003903	2302	1471	94.66	30.55	110.6	6.43	2.08	7.52
34	Mercer County	3904	34021003904	2302	2680	150.55	92.87	210.96	5.62	3.47	7.87
34	Mercer County	3905	34021003905	2302	2698	162.32	67.91	188.87	6.02	2.52	7
34	Mercer County	4000	34021004000	2302	3279	158.16	47.8	177.35	4.82	1.46	5.41
34	Mercer County	4203	34021004203	2302	1604	70.96	21.8	75.73	4.42	1.36	4.72
34	Mercer County	4204	34021004204	2302	2806	68.49	26.82	73.26	2.44	0.96	2.61
34	Mercer County	4205	34021004205	2302	2571	49.21	19.74	58.86	1.91	0.77	2.29
34	Mercer County	4206	34021004206	2302	1104	110.88	32.09	120.87	10.04	2.91	10.95
34	Mercer County	4306	34021004306	2302	2671	118.56	51.32	135.05	4.44	1.92	5.06
34	Mercer County	4307	34021004307	2302	3797	32.09	28.66	47.8	0.85	0.75	1.26
34	Mercer County	4309	34021004309	2303	2717	219.93	54.25	249.49	8.09	2	9.18
34	Mercer County	4311	34021004311	2303	4152	207.5	82.49	267.22	5	1.99	6.44
34	Mercer County	4312	34021004312	2303	1612	100.63	27.73	118.7	6.24	1.72	7.36
34	Mercer County	4313	34021004313	2302	1983	43.01	31.68	64.6	2.17	1.6	3.26
34	Mercer County	4314	34021004314	2302	2971	112.01	62.95	159.65	3.77	2.12	5.37
34	Mercer County	4315	34021004315	2302	1591	59.25	15.08	68.8	3.72	0.95	4.32
34	Mercer County	4316	34021004316	2302	2251	17.18	12.68	24.21	0.76	0.56	1.08
34	Mercer County	4403	34021004403	2303	3517	375.65	192.46	534.25	10.68	5.47	15.19
34	Mercer County	4404	34021004404	2303	4898	758.25	319.32	992.16	15.48	6.52	20.26
34	Mercer County	4406	34021004406	2303	2572	272	83.56	325.24	10.58	3.25	12.65
34	Mercer County	4407	34021004407	2303	3441	381.12	169.02	511.69	11.08	4.91	14.87
34	Mercer County	4408	34021004408	2303	2374	152.67	41.78	179.34	6.43	1.76	7.55
34	Mercer County	4409	34021004409	2303	2122	302.25	111.45	378.22	14.24	5.25	17.82
34	Mercer County	4501	34021004501	2302	3035	104.34	29.74	125.9	3.44	0.98	4.15
34	Mercer County	4502	34021004502	2302	469	6.78	5.45	10.03	1.45	1.16	2.14
34	Middlesex County	101	34023000101	903	1638	122.9	74.94	166.82	7.5	4.58	10.18
34	Middlesex County	102	34023000102	903	2458	272.36	146.18	363.2	11.08	5.95	14.78
34	Middlesex County	200	34023000200	903	3614	539.96	280.67	699.08	14.94	7.77	19.34
34	Middlesex County	300	34023000300	903	3643	661.5	366.43	864.08	18.16	10.06	23.72
34	Middlesex County	401	34023000401	903	1808	276.31	127.28	359.99	15.28	7.04	19.91
34	Middlesex County	403	34023000403	903	3516	426.36	182.26	554.15	12.13	5.18	15.76
34	Middlesex County	404	34023000404	903	3344	322.06	179.07	455.42	9.63	5.35	13.62
34	Middlesex County	501	34023000501	903	2680	435.72	225.66	602.56	16.26	8.42	22.48
34	Middlesex County	503	34023000503	903	1635	133.22	113.08	227.01	8.15	6.92	13.88
34	Middlesex County	504	34023000504	903	3119	438.78	269.42	653.1	14.07	8.64	20.94
34	Middlesex County	603	34023000603	903	987	44.2	25.48	67.44	4.48	2.58	6.83
34	Middlesex County	608	34023000608	903	879	70.1	24.64	84.25	7.97	2.8	9.58
34	Middlesex County	609	34023000609	903	1288	66.31	69.78	126.6	5.15	5.42	9.83
34	Middlesex County	610	34023000610	903	3091	443.7	232.21	607.79	14.35	7.51	19.66
34	Middlesex County	701	34023000701	903	1747	177.46	87.38	235.91	10.16	5	13.5
34	Middlesex County	702	34023000702	903	3198	344.16	208.49	507.59	10.76	6.52	15.87
34	Middlesex County	801	34023000801	903	2137	292.55	140.62	391.62	13.69	6.58	18.33
34	Middlesex County	802	34023000802	903	1573	214.17	109.92	290.12	13.62	6.99	18.44
34	Middlesex County	901	34023000901	903	1102	153.43	66.41	192.97	13.92	6.03	17.51
34	Middlesex County	902	34023000902	903	2556	431.7	153.9	518.06	16.89	6.02	20.27
34	Middlesex County	1001	34023001001	903	1633	230.62	85.35	295.07	14.12	5.23	18.07
34	Middlesex County	1003	34023001003	903	3011	326.81	231.31	503.91	10.85	7.68	16.74
34	Middlesex County	1004	34023001004	903	861	49.71	32.78	73.66	5.77	3.81	8.56
34	Middlesex County	1100	34023001100	906	3200	59.78	57.84	109.7	1.87	1.81	3.43
34	Middlesex County	1200	34023001200	906	3082	315.94	116.84	393.19	10.25	3.79	12.76
34	Middlesex County	1300	34023001300	906	2305	67.31	37.86	89.1	2.92	1.64	3.87
34	Middlesex County	1409	34023001409	903	1800	157.1	39.12	175.71	8.73	2.17	9.76
34	Middlesex County	1410	34023001410	903	1720	74.63	42.34	103.93	4.34	2.46	6.04
34	Middlesex County	1411	34023001411	903	1839	63.16	71.15	124.03	3.43	3.87	6.74
34	Middlesex County	1412	34023001412	903	1851	84.87	44.66	118.09	4.59	2.41	6.38
34	Middlesex County	1413	34023001413	903	2771	152.73	94.18	229.97	5.51	3.4	8.3
34	Middlesex County	1414	34023001414	904	2815	75.01	21.48	86	2.66	0.76	3.06
34	Middlesex County	1415	34023001415	904	2774	104.05	44.48	137.24	3.75	1.6	4.95
34	Middlesex County	1417	34023001417	904	968	34.61	9.52	40.55	3.58	0.98	4.19
34	Middlesex County	1418	34023001418	904	2858	251.67	163.15	391.12	8.81	5.71	13.69
34	Middlesex County	1419	34023001419	904	1766	114.4	47.53	152.5	6.48	2.69	8.64
34	Middlesex County	1502	34023001502	904	2801	263.95	113	354.69	9.42	4.03	12.66
34	Middlesex County	1504	34023001504	904	3335	181.1	88.91	254.62	5.43	2.67	7.63
34	Middlesex County	1505	34023001505	904	946	19.81	8.83	26.66	2.09	0.93	2.82
34	Middlesex County	1506	34023001506	904	3153	161.17	64.19	216.17	5.11	2.04	6.86
34	Middlesex County	1600	34023001600	904	2887	324.21	141.7	441.91	11.23	4.91	15.31
34	Middlesex County	1701	34023001701	904	2921	327.23	160.17	445.42	11.2	5.48	15.25
34	Middlesex County	1702	34023001702	904	1908	198.03	94.51	278.09	10.38	4.95	14.58
34	Middlesex County	1803	34023001803	904	1902	269.61	95.34	334.97	14.18	5.01	17.61
34	Middlesex County	1804	34023001804	904	1769	209.07	103.08	291	11.82	5.83	16.45
34	Middlesex County	1805	34023001805	904	2892	172.64	72.34	215.75	5.97	2.5	7.46
34	Middlesex County	1806	34023001806	904	1985	126.81	61.48	177.14	6.39	3.1	8.92
34	Middlesex County	1901	34023001901	904	2369	259.86	114.89	358.36	10.97	4.85	15.13
34	Middlesex County	1902	34023001902	904	1174	138.99	53.26	178.63	11.84	4.54	15.22
34	Middlesex County	1903	34023001903	904	1826	150.86	43.26	184.72	8.26	2.37	10.12
34	Middlesex County	2000	34023002000	904	2512	175.96	72.99	224.85	7	2.91	8.95
34	Middlesex County	2101	34023002101	904	1190	40.95	15.41	50.89	3.44	1.29	4.28
34	Middlesex County	2102	34023002102	904	2026	84.09	31.58	111.86	4.15	1.56	5.52
34	Middlesex County	2200	34023002200	904	2017	144.24	48.27	181.04	7.15	2.39	8.98
34	Middlesex County	2301	34023002301	905	2163	243.79	99.6	295.52	11.27	4.6	13.66
34	Middlesex County	2302	34023002302	905	2050	309.03	131.76	383.63	15.07	6.43	18.71
34	Middlesex County	2401	34023002401	905	2842	318.33	127.28	381.25	11.2	4.48	13.41
34	Middlesex County	2402	34023002402	905	753	53.3	22.88	72	7.08	3.04	9.56
34	Middlesex County	2500	34023002500	905	3436	361.94	138.4	442.26	10.53	4.03	12.87
34	Middlesex County	2603	34023002603	905	2482	166	80.59	229.88	6.69	3.25	9.26
34	Middlesex County	2604	34023002604	905	3461	324.66	148.88	424.97	9.38	4.3	12.28
34	Middlesex County	2605	34023002605	905	1382	190.96	80.29	236.05	13.82	5.81	17.08
34	Middlesex County	2701	34023002701	905	2319	286.63	123.78	378.36	12.36	5.34	16.32
34	Middlesex County	2703	34023002703	905	3718	494.01	215.31	636.27	13.29	5.79	17.11
34	Middlesex County	2805	34023002805	905	1372	197.28	62.62	238.75	14.38	4.56	17.4
34	Middlesex County	2901	34023002901	905	2206	273.07	95.52	332.78	12.38	4.33	15.09
34	Middlesex County	2902	34023002902	905	1373	178.62	79.58	222.51	13.01	5.8	16.21
34	Middlesex County	3001	34023003001	905	2213	280.04	128.11	349.06	12.65	5.79	15.77
34	Middlesex County	3002	34023003002	905	3306	368.64	95.24	426.55	11.15	2.88	12.9
34	Middlesex County	3101	34023003101	905	1546	194.11	81.86	257.28	12.56	5.29	16.64
34	Middlesex County	3102	34023003102	905	2662	360.2	139.02	448.98	13.53	5.22	16.87
34	Middlesex County	3201	34023003201	904	1964	273.85	131.9	363.31	13.94	6.72	18.5
34	Middlesex County	3203	34023003203	904	2049	421.15	169.23	537.21	20.55	8.26	26.22
34	Middlesex County	3300	34023003300	904	3395	437.28	201.93	586.03	12.88	5.95	17.26
34	Middlesex County	3401	34023003401	905	1972	378.5	128.06	467.11	19.19	6.49	23.69
34	Middlesex County	3500	34023003500	905	1860	332.81	139.87	420.45	17.89	7.52	22.6
34	Middlesex County	3601	34023003601	905	3788	668.07	284.68	854.26	17.64	7.52	22.55
34	Middlesex County	3700	34023003700	905	1772	460.64	106.38	526.04	26	6	29.69
34	Middlesex County	3801	34023003801	905	2648	478.15	223.41	668.22	18.06	8.44	25.23
34	Middlesex County	3802	34023003802	905	1715	303.25	91.31	370.91	17.68	5.32	21.63
34	Middlesex County	4000	34023004000	907	2479	520.89	277.26	738.07	21.01	11.18	29.77
34	Middlesex County	4100	34023004100	907	1334	347.31	171.24	484.6	26.04	12.84	36.33
34	Middlesex County	4200	34023004200	907	1894	533.1	270.73	729.8	28.15	14.29	38.53
34	Middlesex County	4300	34023004300	907	1475	367.97	171.81	503.16	24.95	11.65	34.11
34	Middlesex County	4400	34023004400	907	2407	576.83	280.62	783.21	23.96	11.66	32.54
34	Middlesex County	4501	34023004501	907	1835	361.05	230.45	551.17	19.68	12.56	30.04
34	Middlesex County	4502	34023004502	907	2161	191.28	119.17	301.57	8.85	5.51	13.95
34	Middlesex County	4600	34023004600	907	3113	845.54	445.12	1164.75	27.16	14.3	37.42
34	Middlesex County	4700	34023004700	907	1963	461.15	209.44	624.83	23.49	10.67	31.83
34	Middlesex County	4800	34023004800	907	2456	782.91	377.94	1074.86	31.88	15.39	43.76
34	Middlesex County	4900	34023004900	907	2043	469.24	222.64	634.14	22.97	10.9	31.04
34	Middlesex County	5000	34023005000	907	2292	506.31	304.46	758.73	22.09	13.28	33.1
34	Middlesex County	5100	34023005100	906	3429	153.31	61.89	204.12	4.47	1.8	5.95
34	Middlesex County	5200	34023005200	906	2920	569.48	180.87	676.72	19.5	6.19	23.18
34	Middlesex County	5300	34023005300	906	1842	429.33	246.24	628.89	23.31	13.37	34.14
34	Middlesex County	5500	34023005500	906	1795	331.81	173.23	467.33	18.49	9.65	26.04
34	Middlesex County	5601	34023005601	906	1679	358.92	191.16	502.75	21.38	11.39	29.94
34	Middlesex County	5602	34023005602	906	3215	773.43	459.77	1148.86	24.06	14.3	35.73
34	Middlesex County	5700	34023005700	906	2583	422.03	366.14	734.09	16.34	14.17	28.42
34	Middlesex County	5800	34023005800	906	2190	650.08	295.57	862.71	29.68	13.5	39.39
34	Middlesex County	6001	34023006001	906	1378	133.48	82.83	178.15	9.69	6.01	12.93
34	Middlesex County	6002	34023006002	906	2450	229.6	128.82	345.6	9.37	5.26	14.11
34	Middlesex County	6101	34023006101	906	2716	371.9	184.39	505.71	13.69	6.79	18.62
34	Middlesex County	6103	34023006103	906	3505	419.78	213.16	580.3	11.98	6.08	16.56
34	Middlesex County	6104	34023006104	906	2448	188.77	137.01	292.78	7.71	5.6	11.96
34	Middlesex County	6204	34023006204	902	940	60.6	25.81	78.77	6.45	2.75	8.38
34	Middlesex County	6205	34023006205	902	3713	357.64	88.08	430.81	9.63	2.37	11.6
34	Middlesex County	6206	34023006206	906	1043	50.23	34.82	77.32	4.82	3.34	7.41
34	Middlesex County	6207	34023006207	902	3400	416.14	198.89	564.54	12.24	5.85	16.6
34	Middlesex County	6208	34023006208	902	4328	326.65	142.4	437.01	7.55	3.29	10.1
34	Middlesex County	6209	34023006209	902	867	84.33	22.34	101.04	9.73	2.58	11.65
34	Middlesex County	6300	34023006300	906	3957	301.18	170.91	426.79	7.61	4.32	10.79
34	Middlesex County	6403	34023006403	906	1346	105.73	54.36	139.96	7.86	4.04	10.4
34	Middlesex County	6500	34023006500	906	3188	180.14	109.48	252.3	5.65	3.43	7.91
34	Middlesex County	6601	34023006601	902	1139	103.61	40.29	132.23	9.1	3.54	11.61
34	Middlesex County	6604	34023006604	902	3557	295.3	97.27	359.28	8.3	2.73	10.1
34	Middlesex County	6605	34023006605	902	2014	119.06	51.19	152.95	5.91	2.54	7.59
34	Middlesex County	6606	34023006606	902	1713	123.11	44.96	146.98	7.19	2.62	8.58
34	Middlesex County	6607	34023006607	906	1602	100.87	52.87	132.77	6.3	3.3	8.29
34	Middlesex County	6608	34023006608	906	2100	223.97	152.2	306.87	10.67	7.25	14.61
34	Middlesex County	6701	34023006701	906	1982	156.13	93	221.88	7.88	4.69	11.2
34	Middlesex County	6703	34023006703	906	3229	288.05	150.81	389.44	8.92	4.67	12.06
34	Middlesex County	6800	34023006800	906	2336	496.14	238.32	658.53	21.24	10.2	28.19
34	Middlesex County	6900	34023006900	906	1807	341.48	142.35	432.41	18.9	7.88	23.93
34	Middlesex County	7000	34023007000	906	3730	531.44	302.83	747.58	14.25	8.12	20.04
34	Middlesex County	7101	34023007101	907	1828	298.46	168.08	410.05	16.33	9.19	22.43
34	Middlesex County	7102	34023007102	907	2179	296.82	135.04	388.6	13.62	6.2	17.83
34	Middlesex County	7103	34023007103	907	3102	617.63	280.34	837.29	19.91	9.04	26.99
34	Middlesex County	7202	34023007202	907	2458	328.3	164.22	437.84	13.36	6.68	17.81
34	Middlesex County	7203	34023007203	907	2975	374.24	187.49	520.97	12.58	6.3	17.51
34	Middlesex County	7301	34023007301	907	1827	234.95	115.78	306.03	12.86	6.34	16.75
34	Middlesex County	7303	34023007303	907	940	139.42	59.68	173.15	14.83	6.35	18.42
34	Middlesex County	7305	34023007305	907	1863	265.52	108.6	339.26	14.25	5.83	18.21
34	Middlesex County	7306	34023007306	907	1919	188.94	107.25	267.52	9.85	5.59	13.94
34	Middlesex County	7402	34023007402	907	2718	314.27	171.62	442.62	11.56	6.31	16.28
34	Middlesex County	7500	34023007500	907	1713	311.9	122.36	403.71	18.21	7.14	23.57
34	Middlesex County	7600	34023007600	907	3580	580.08	317.29	814.51	16.2	8.86	22.75
34	Middlesex County	7702	34023007702	901	3692	506.64	258.57	662	13.72	7	17.93
34	Middlesex County	7703	34023007703	901	1983	183.84	93.12	237.19	9.27	4.7	11.96
34	Middlesex County	7704	34023007704	901	1292	219.59	92.02	272.74	17	7.12	21.11
34	Middlesex County	7801	34023007801	901	1933	222.05	94.17	270	11.49	4.87	13.97
34	Middlesex County	7804	34023007804	901	3321	370.13	148.56	457.9	11.15	4.47	13.79
34	Middlesex County	7805	34023007805	901	1970	225.9	93.38	275.46	11.47	4.74	13.98
34	Middlesex County	7806	34023007806	901	2178	339.43	128.42	388.65	15.58	5.9	17.84
34	Middlesex County	7905	34023007905	901	1254	122.51	74.84	171.9	9.77	5.97	13.71
34	Middlesex County	7906	34023007906	901	724	116.55	47.28	140.32	16.1	6.53	19.38
34	Middlesex County	7907	34023007907	901	1878	250.1	118.19	316.76	13.32	6.29	16.87
34	Middlesex County	7908	34023007908	901	2636	408.94	192	536.8	15.51	7.28	20.36
34	Middlesex County	7909	34023007909	901	1941	214.55	91.79	265.32	11.05	4.73	13.67
34	Middlesex County	7910	34023007910	901	1474	117.53	65.78	159.59	7.97	4.46	10.83
34	Middlesex County	7911	34023007911	901	2189	236.01	92.4	261.92	10.78	4.22	11.97
34	Middlesex County	7913	34023007913	901	1771	124.71	72.23	174.41	7.04	4.08	9.85
34	Middlesex County	7914	34023007914	901	1755	144.86	56.81	169.97	8.25	3.24	9.68
34	Middlesex County	8001	34023008001	901	3407	549.24	244.86	662.25	16.12	7.19	19.44
34	Middlesex County	8101	34023008101	901	2214	265.92	124.13	335.98	12.01	5.61	15.18
34	Middlesex County	8102	34023008102	901	1866	201.91	79.51	239.08	10.82	4.26	12.81
34	Middlesex County	8103	34023008103	901	1320	228.9	83.05	261.43	17.34	6.29	19.81
34	Middlesex County	8204	34023008204	901	1317	98.09	64.88	141.01	7.45	4.93	10.71
34	Middlesex County	8205	34023008205	901	1214	71.08	41.42	98.76	5.85	3.41	8.14
34	Middlesex County	8206	34023008206	901	761	35.02	24.3	53.35	4.6	3.19	7.01
34	Middlesex County	8207	34023008207	901	534	34.19	29.16	51.74	6.4	5.46	9.69
34	Middlesex County	8209	34023008209	901	1939	264.56	128.17	331.86	13.64	6.61	17.11
34	Middlesex County	8210	34023008210	901	2193	145.46	83.23	189.59	6.63	3.8	8.65
34	Middlesex County	8211	34023008211	901	3149	311.42	126.98	369.32	9.89	4.03	11.73
34	Middlesex County	8212	34023008212	901	2407	113.28	41.78	133.52	4.71	1.74	5.55
34	Middlesex County	8213	34023008213	901	2374	242.05	113.24	292.1	10.2	4.77	12.3
34	Middlesex County	8214	34023008214	901	4075	190.62	94.52	251.31	4.68	2.32	6.17
34	Middlesex County	8300	34023008300	901	3096	409.62	179.08	494.35	13.23	5.78	15.97
34	Middlesex County	8403	34023008403	902	3787	202.67	65.07	246.85	5.35	1.72	6.52
34	Middlesex County	8404	34023008404	902	2112	251.51	112.52	334.33	11.91	5.33	15.83
34	Middlesex County	8405	34023008405	902	3184	113.69	54.15	150.21	3.57	1.7	4.72
34	Middlesex County	8406	34023008406	902	1002	75.68	28.65	96.57	7.55	2.86	9.64
34	Middlesex County	8501	34023008501	902	2682	236.06	111.95	314.88	8.8	4.17	11.74
34	Middlesex County	8502	34023008502	902	3234	262.39	80.58	286.66	8.11	2.49	8.86
34	Middlesex County	8504	34023008504	902	3934	356.68	128.99	447.82	9.07	3.28	11.38
34	Middlesex County	8505	34023008505	902	2385	122.9	94.35	201.57	5.15	3.96	8.45
34	Middlesex County	8506	34023008506	902	2489	176.83	138.49	297.87	7.1	5.56	11.97
34	Middlesex County	8601	34023008601	902	2428	80.33	26.25	96.41	3.31	1.08	3.97
34	Middlesex County	8602	34023008602	902	3451	111.56	64.54	153.62	3.23	1.87	4.45
34	Middlesex County	8604	34023008604	902	3199	151.38	70.78	196.2	4.73	2.21	6.13
34	Middlesex County	8605	34023008605	902	1424	48.89	13.09	60.07	3.43	0.92	4.22
34	Middlesex County	8606	34023008606	902	2415	169.11	112.22	233.6	7	4.65	9.67
34	Middlesex County	8700	34023008700	902	2092	101.85	22.26	113.7	4.87	1.06	5.43
34	Middlesex County	8801	34023008801	906	2204	91.55	43.06	115.59	4.15	1.95	5.24
34	Middlesex County	9000	34023009000	905	1724	234.15	93.47	293.44	13.58	5.42	17.02
34	Middlesex County	9101	34023009101	905	1471	218.06	69.95	267.23	14.82	4.76	18.17
34	Middlesex County	9200	34023009200	907	2280	372.15	189.73	505.27	16.32	8.32	22.16
34	Middlesex County	9300	34023009300	906	2202	137.96	87.32	211.98	6.27	3.97	9.63
34	Middlesex County	9400	34023009400	906	2912	276.6	95.57	335.01	9.5	3.28	11.5
34	Middlesex County	980200	34023980200	906	2571	51.78	32.13	81.79	2.01	1.25	3.18
34	Monmouth County	800101	34025800101	1104	1956	133.02	29.02	142.72	6.8	1.48	7.3
34	Monmouth County	800102	34025800102	1104	507	69.15	20.92	72.69	13.64	4.13	14.34
34	Monmouth County	800200	34025800200	1104	2264	137	52.57	164.66	6.05	2.32	7.27
34	Monmouth County	800400	34025800400	1104	1833	245.57	91.3	280.93	13.4	4.98	15.33
34	Monmouth County	800500	34025800500	1104	2041	270.33	106.64	321.77	13.24	5.23	15.77
34	Monmouth County	800601	34025800601	1104	2951	420.17	140.96	482.35	14.24	4.78	16.35
34	Monmouth County	800602	34025800602	1104	1920	384.56	189.44	417.57	20.03	9.87	21.75
34	Monmouth County	800701	34025800701	1104	2744	250.22	81.5	276.03	9.12	2.97	10.06
34	Monmouth County	800702	34025800702	1104	1899	120.6	56.36	148.72	6.35	2.97	7.83
34	Monmouth County	800800	34025800800	1104	3733	367.43	140.28	415.38	9.84	3.76	11.13
34	Monmouth County	800900	34025800900	1104	3048	328.65	118.76	361.79	10.78	3.9	11.87
34	Monmouth County	801000	34025801000	1104	2338	269.58	101.88	319.2	11.53	4.36	13.65
34	Monmouth County	801100	34025801100	1105	2176	137.16	64.67	156.18	6.3	2.97	7.18
34	Monmouth County	801200	34025801200	1105	1638	106.7	44.98	118.51	6.51	2.75	7.23
34	Monmouth County	801300	34025801300	1105	2921	213.05	85.92	235.04	7.29	2.94	8.05
34	Monmouth County	801400	34025801400	1104	2229	217.64	96.81	243.28	9.76	4.34	10.91
34	Monmouth County	801500	34025801500	1105	3146	230.69	128.31	238.46	7.33	4.08	7.58
34	Monmouth County	801600	34025801600	1104	2834	516.43	189.46	597.76	18.22	6.69	21.09
34	Monmouth County	801700	34025801700	1104	2145	220.93	81.76	268.88	10.3	3.81	12.54
34	Monmouth County	801800	34025801800	1105	3584	476.83	227.27	588.78	13.3	6.34	16.43
34	Monmouth County	801900	34025801900	1105	1786	272.33	116.67	316.88	15.25	6.53	17.74
34	Monmouth County	802000	34025802000	1105	1713	241.08	114.81	286.6	14.07	6.7	16.73
34	Monmouth County	802100	34025802100	1105	3387	876.21	295.33	926.94	25.87	8.72	27.37
34	Monmouth County	802200	34025802200	1105	2233	371.78	152.56	411.74	16.65	6.83	18.44
34	Monmouth County	802300	34025802300	1105	2198	359.61	158.62	412.15	16.36	7.22	18.75
34	Monmouth County	802400	34025802400	1105	3017	429.55	177.11	472.86	14.24	5.87	15.67
34	Monmouth County	802500	34025802500	1105	1648	368	177.76	420.18	22.33	10.79	25.5
34	Monmouth County	802600	34025802600	1105	3108	440.46	162.24	503.9	14.17	5.22	16.21
34	Monmouth County	802700	34025802700	1105	2335	171.23	91.41	197.5	7.33	3.91	8.46
34	Monmouth County	802800	34025802800	1105	2737	155.95	71.76	176.56	5.7	2.62	6.45
34	Monmouth County	802900	34025802900	1105	1287	154.79	54.57	166.42	12.03	4.24	12.93
34	Monmouth County	803000	34025803000	1105	3237	401.82	146.5	432.32	12.41	4.53	13.36
34	Monmouth County	803100	34025803100	1105	2234	335.32	137.68	386.49	15.01	6.16	17.3
34	Monmouth County	803201	34025803201	1105	1886	182.04	39.77	198.91	9.65	2.11	10.55
34	Monmouth County	803202	34025803202	1105	2849	170.21	70.29	199.15	5.97	2.47	6.99
34	Monmouth County	803300	34025803300	1105	3461	183.03	62.29	221.85	5.29	1.8	6.41
34	Monmouth County	803400	34025803400	1104	2389	354.85	96.83	401.96	14.85	4.05	16.83
34	Monmouth County	803500	34025803500	1104	1709	134.99	23.43	146.57	7.9	1.37	8.58
34	Monmouth County	803601	34025803601	1104	1242	61.29	18.94	72.77	4.93	1.53	5.86
34	Monmouth County	803602	34025803602	1104	1708	105.77	46.95	133.35	6.19	2.75	7.81
34	Monmouth County	803700	34025803700	1104	3033	145.36	51.95	157.87	4.79	1.71	5.21
34	Monmouth County	803800	34025803800	1104	1419	119.38	47.73	135.22	8.41	3.36	9.53
34	Monmouth County	803900	34025803900	1104	1847	91.26	31.64	104.67	4.94	1.71	5.67
34	Monmouth County	804100	34025804100	1104	1633	53.42	19.24	64.28	3.27	1.18	3.94
34	Monmouth County	804200	34025804200	1104	3229	204.41	66.65	222.52	6.33	2.06	6.89
34	Monmouth County	804600	34025804600	1103	1917	90.38	44.75	125.07	4.71	2.33	6.52
34	Monmouth County	804801	34025804801	1101	3789	197.57	68.5	248.09	5.21	1.81	6.55
34	Monmouth County	804802	34025804802	1101	684	38.34	0.93	38.95	5.61	0.14	5.7
34	Monmouth County	805001	34025805001	1103	3289	452.06	127.28	518.56	13.74	3.87	15.77
34	Monmouth County	805100	34025805100	1103	2139	227.3	75.29	266.39	10.63	3.52	12.45
34	Monmouth County	805300	34025805300	1103	2758	337.89	88.2	361.37	12.25	3.2	13.1
34	Monmouth County	805400	34025805400	1103	2583	490.52	121	505.29	18.99	4.68	19.56
34	Monmouth County	805500	34025805500	1103	1793	252.89	60.17	278.36	14.1	3.36	15.53
34	Monmouth County	805600	34025805600	1103	1198	218.18	59.26	253	18.21	4.95	21.12
34	Monmouth County	805700	34025805700	1103	1468	230.27	89.8	281.53	15.69	6.12	19.18
34	Monmouth County	805800	34025805800	1103	1701	284.23	68.84	319.36	16.71	4.05	18.77
34	Monmouth County	805900	34025805900	1103	2968	532.47	101.24	581.21	17.94	3.41	19.58
34	Monmouth County	806000	34025806000	1103	2355	333.68	86.35	353.1	14.17	3.67	14.99
34	Monmouth County	806100	34025806100	1103	1595	118.62	31.48	132.3	7.44	1.97	8.29
34	Monmouth County	806201	34025806201	1103	1719	115.84	28.7	133.55	6.74	1.67	7.77
34	Monmouth County	806202	34025806202	1103	2468	229.45	78.23	264.63	9.3	3.17	10.72
34	Monmouth County	806300	34025806300	1103	1044	92.53	33.81	106.75	8.86	3.24	10.23
34	Monmouth County	806400	34025806400	1103	2412	264.11	76.2	304.25	10.95	3.16	12.61
34	Monmouth County	806501	34025806501	1103	2150	256.47	54.35	279.69	11.93	2.53	13.01
34	Monmouth County	806502	34025806502	1103	1760	171.36	58.92	216.45	9.74	3.35	12.3
34	Monmouth County	806503	34025806503	1103	1700	90.51	33.47	110.57	5.32	1.97	6.5
34	Monmouth County	806504	34025806504	1103	1787	194.49	69.24	234.57	10.88	3.87	13.13
34	Monmouth County	806600	34025806600	1103	3104	191.07	64.38	221.32	6.16	2.07	7.13
34	Monmouth County	807004	34025807004	1103	2152	140.13	57.12	176.09	6.51	2.65	8.18
34	Monmouth County	807005	34025807005	1103	1523	114.94	32.52	136.93	7.55	2.14	8.99
34	Monmouth County	807006	34025807006	1103	1073	83.53	43.57	118.67	7.78	4.06	11.06
34	Monmouth County	807100	34025807100	1103	1420	180.24	41.98	204.47	12.69	2.96	14.4
34	Monmouth County	807200	34025807200	1103	866	119.74	37.51	148.56	13.83	4.33	17.15
34	Monmouth County	807300	34025807300	1103	1682	235.89	99.33	303.35	14.02	5.91	18.03
34	Monmouth County	807401	34025807401	1101	977	122.07	22.33	127.34	12.49	2.29	13.03
34	Monmouth County	807402	34025807402	1101	662	50.75	21.84	68.26	7.67	3.3	10.31
34	Monmouth County	807500	34025807500	1101	1315	190.67	38.87	219.21	14.5	2.96	16.67
34	Monmouth County	807600	34025807600	1101	1233	229.68	39.5	254.19	18.63	3.2	20.62
34	Monmouth County	807700	34025807700	1101	2048	328.97	59.81	373.76	16.06	2.92	18.25
34	Monmouth County	807800	34025807800	1101	2501	480.43	83.83	527.16	19.21	3.35	21.08
34	Monmouth County	807900	34025807900	1101	2315	344.59	74.81	393.78	14.89	3.23	17.01
34	Monmouth County	808001	34025808001	1101	2138	264.56	69.76	299.61	12.37	3.26	14.01
34	Monmouth County	808002	34025808002	1101	1092	173.11	42.76	197.82	15.85	3.92	18.12
34	Monmouth County	808100	34025808100	1101	2844	339.46	105.7	403.5	11.94	3.72	14.19
34	Monmouth County	808201	34025808201	1101	1151	143.27	33.32	155.07	12.45	2.9	13.47
34	Monmouth County	808202	34025808202	1101	1060	112.07	30.41	115.25	10.57	2.87	10.87
34	Monmouth County	808300	34025808300	1101	903	103.03	10.76	107.21	11.41	1.19	11.87
34	Monmouth County	808401	34025808401	1101	1189	87.88	22.93	104.83	7.39	1.93	8.82
34	Monmouth County	808402	34025808402	1101	2270	391.71	101.07	448.72	17.26	4.45	19.77
34	Monmouth County	808501	34025808501	1101	2085	216.21	44.14	245.1	10.37	2.12	11.76
34	Monmouth County	808502	34025808502	1101	1467	199.04	31.26	211.29	13.57	2.13	14.4
34	Monmouth County	808600	34025808600	1101	3027	446.43	111.33	496.64	14.75	3.68	16.41
34	Monmouth County	808701	34025808701	1101	2749	312.43	54.41	324.31	11.37	1.98	11.8
34	Monmouth County	808702	34025808702	1101	1952	196.95	46.33	220.13	10.09	2.37	11.28
34	Monmouth County	808800	34025808800	1101	2394	372.79	50.33	392.08	15.57	2.1	16.38
34	Monmouth County	808901	34025808901	1101	1247	179.85	19.33	191.46	14.42	1.55	15.35
34	Monmouth County	808902	34025808902	1101	1384	133.31	18.31	145.56	9.63	1.32	10.52
34	Monmouth County	809000	34025809000	1101	1094	122.84	30.52	137.87	11.23	2.79	12.6
34	Monmouth County	809100	34025809100	1101	1054	54.41	11.47	60.78	5.16	1.09	5.77
34	Monmouth County	809200	34025809200	1101	836	125.21	15.19	135.96	14.98	1.82	16.26
34	Monmouth County	809301	34025809301	1101	1664	155.79	33.54	168.66	9.36	2.02	10.14
34	Monmouth County	809302	34025809302	1101	1458	99.89	10.91	101.88	6.85	0.75	6.99
34	Monmouth County	809400	34025809400	1101	2447	163.11	33.1	182.26	6.67	1.35	7.45
34	Monmouth County	809503	34025809503	1106	3213	323.84	87.99	357.75	10.08	2.74	11.13
34	Monmouth County	809504	34025809504	1106	1112	34.35	16.21	43.23	3.09	1.46	3.89
34	Monmouth County	809505	34025809505	1106	2432	169.21	42.2	196.91	6.96	1.74	8.1
34	Monmouth County	809506	34025809506	1106	2099	149.92	30.24	165.43	7.14	1.44	7.88
34	Monmouth County	809600	34025809600	1106	3633	434.05	176.11	493.25	11.95	4.85	13.58
34	Monmouth County	809701	34025809701	1106	2633	163.86	39.83	185.21	6.22	1.51	7.03
34	Monmouth County	809703	34025809703	1106	2196	77.84	35.31	99.31	3.54	1.61	4.52
34	Monmouth County	809704	34025809704	1106	3257	174.44	67.94	210.5	5.36	2.09	6.46
34	Monmouth County	809901	34025809901	1106	2549	235.86	69.76	263.88	9.25	2.74	10.35
34	Monmouth County	809902	34025809902	1106	2492	201.79	61.86	211.3	8.1	2.48	8.48
34	Monmouth County	810001	34025810001	1102	3316	354.43	146.53	432.46	10.69	4.42	13.04
34	Monmouth County	810002	34025810002	1102	1296	160.66	53.31	180.36	12.4	4.11	13.92
34	Monmouth County	810003	34025810003	1102	2842	361.9	135.45	408.65	12.73	4.77	14.38
34	Monmouth County	810004	34025810004	1102	2215	252.57	99.38	300.17	11.4	4.49	13.55
34	Monmouth County	810101	34025810101	1102	2414	177.44	77.49	212.78	7.35	3.21	8.81
34	Monmouth County	810102	34025810102	1102	2284	233.88	75.22	257.84	10.24	3.29	11.29
34	Monmouth County	810201	34025810201	1102	3298	359.99	103	385.93	10.92	3.12	11.7
34	Monmouth County	810202	34025810202	1102	3080	185.72	81.7	221.95	6.03	2.65	7.21
34	Monmouth County	810300	34025810300	1102	1070	173.56	70.39	204.11	16.22	6.58	19.08
34	Monmouth County	810401	34025810401	1102	1880	227.21	82.94	251.52	12.09	4.41	13.38
34	Monmouth County	810402	34025810402	1102	4349	378.92	154.2	433.76	8.71	3.55	9.97
34	Monmouth County	810501	34025810501	1102	2321	192.91	69.24	228.38	8.31	2.98	9.84
34	Monmouth County	810503	34025810503	1102	2273	295.74	101.16	316.42	13.01	4.45	13.92
34	Monmouth County	810504	34025810504	1102	2568	419.02	207.1	472.87	16.32	8.06	18.41
34	Monmouth County	810505	34025810505	1102	1636	192.05	49.47	216.8	11.74	3.02	13.25
34	Monmouth County	810600	34025810600	1102	3309	458.6	173.86	541.81	13.86	5.25	16.37
34	Monmouth County	810700	34025810700	1102	1085	136.37	67.38	171.57	12.57	6.21	15.81
34	Monmouth County	810800	34025810800	1102	1391	132.06	52.3	175.45	9.49	3.76	12.61
34	Monmouth County	810900	34025810900	1102	2099	288.14	197.93	459.9	13.73	9.43	21.91
34	Monmouth County	811000	34025811000	1102	1764	363.86	116.57	426.6	20.63	6.61	24.18
34	Monmouth County	811101	34025811101	1106	3036	393.28	102.53	446.86	12.95	3.38	14.72
34	Monmouth County	811102	34025811102	1106	2761	230.04	47.72	257.23	8.33	1.73	9.32
34	Monmouth County	811200	34025811200	1106	3373	486.35	180.63	540.16	14.42	5.36	16.01
34	Monmouth County	811301	34025811301	1106	3214	505.48	150.98	562.99	15.73	4.7	17.52
34	Monmouth County	811303	34025811303	1106	2009	280.31	77.83	316.92	13.95	3.87	15.77
34	Monmouth County	811304	34025811304	1106	2062	245.62	61.93	268.99	11.91	3	13.05
34	Monmouth County	811401	34025811401	1106	3372	326.06	104.68	374.94	9.67	3.1	11.12
34	Monmouth County	811402	34025811402	1106	1991	208.24	47.37	224.82	10.46	2.38	11.29
34	Monmouth County	811501	34025811501	1106	3389	561.12	183.15	645.41	16.56	5.4	19.04
34	Monmouth County	811502	34025811502	1106	2330	230.42	100.52	284.47	9.89	4.31	12.21
34	Monmouth County	811600	34025811600	1106	656	102	32.22	116.21	15.55	4.91	17.72
34	Monmouth County	811900	34025811900	1102	3250	299.14	98.08	335.19	9.2	3.02	10.31
34	Monmouth County	812000	34025812000	1102	1005	134.74	40.33	150.59	13.41	4.01	14.98
34	Monmouth County	812100	34025812100	1104	939	96.07	23.05	100.19	10.23	2.45	10.67
34	Monmouth County	812200	34025812200	1103	1765	211.71	94.65	270.16	11.99	5.36	15.31
34	Monmouth County	812300	34025812300	1104	2635	298.65	131.06	340.15	11.33	4.97	12.91
34	Monmouth County	812400	34025812400	1103	940	77.94	23.21	90.15	8.29	2.47	9.59
34	Monmouth County	812501	34025812501	1102	3831	535.57	209.04	598.46	13.98	5.46	15.62
34	Monmouth County	812502	34025812502	1102	2445	270	98.51	299.62	11.04	4.03	12.25
34	Monmouth County	812600	34025812600	1103	3104	370.91	115.49	431.37	11.95	3.72	13.9
34	Morris County	40101	34027040101	1503	2341	367	148.96	451.72	15.68	6.36	19.3
34	Morris County	40102	34027040102	1503	3371	285.2	103.28	351.48	8.46	3.06	10.43
34	Morris County	40200	34027040200	1501	3837	457.25	184.89	546.78	11.92	4.82	14.25
34	Morris County	40301	34027040301	1501	1327	88.18	20.91	94.93	6.65	1.58	7.15
34	Morris County	40302	34027040302	1501	2457	274.23	114.46	323.77	11.16	4.66	13.18
34	Morris County	40400	34027040400	1501	2234	202.41	71.81	250.3	9.06	3.21	11.2
34	Morris County	40500	34027040500	1501	2189	335.4	123.13	413.01	15.32	5.63	18.87
34	Morris County	40600	34027040600	1501	2597	368.47	123.65	429.63	14.19	4.76	16.54
34	Morris County	40701	34027040701	1501	3017	305.58	100.99	348.55	10.13	3.35	11.55
34	Morris County	40702	34027040702	1501	2020	132.76	53.34	154.82	6.57	2.64	7.66
34	Morris County	40801	34027040801	1503	2657	225.83	65.23	241.55	8.5	2.46	9.09
34	Morris County	40803	34027040803	1503	3937	287.98	169.16	396.3	7.31	4.3	10.07
34	Morris County	40804	34027040804	1503	1987	134.18	92.31	203.56	6.75	4.65	10.24
34	Morris County	40805	34027040805	1503	3296	233.3	88.61	280.94	7.08	2.69	8.52
34	Morris County	40900	34027040900	1503	1988	133.78	42.52	154.97	6.73	2.14	7.8
34	Morris County	41000	34027041000	1503	2807	229.29	126.54	309.88	8.17	4.51	11.04
34	Morris County	41100	34027041100	1503	2039	250.6	104.82	320.47	12.29	5.14	15.72
34	Morris County	41200	34027041200	1503	2093	139.86	51.38	169.86	6.68	2.45	8.12
34	Morris County	41300	34027041300	1501	2561	214.72	67.31	250.05	8.38	2.63	9.76
34	Morris County	41400	34027041400	1501	3214	342.41	110.99	407.27	10.65	3.45	12.67
34	Morris County	41500	34027041500	1501	3072	200.94	63.75	225.58	6.54	2.08	7.34
34	Morris County	41602	34027041602	1503	1589	137.14	100.77	192.92	8.63	6.34	12.14
34	Morris County	41603	34027041603	1503	1958	223.42	68.64	265.59	11.41	3.51	13.56
34	Morris County	41604	34027041604	1503	3048	227.01	89.71	272.75	7.45	2.94	8.95
34	Morris County	41605	34027041605	1503	1716	123.45	62.79	166.77	7.19	3.66	9.72
34	Morris County	41606	34027041606	1503	2190	64.4	54.8	108.8	2.94	2.5	4.97
34	Morris County	41701	34027041701	1503	3637	306.85	114.28	395.98	8.44	3.14	10.89
34	Morris County	41702	34027041702	1503	1750	217.59	107.01	289.58	12.43	6.11	16.55
34	Morris County	41704	34027041704	1503	2932	178.12	62.13	212.22	6.07	2.12	7.24
34	Morris County	41705	34027041705	1503	632	47.83	13.59	55.34	7.57	2.15	8.76
34	Morris County	41706	34027041706	1503	3423	196.7	84.53	254.51	5.75	2.47	7.44
34	Morris County	41801	34027041801	1503	1631	66.81	23.59	81.49	4.1	1.45	5
34	Morris County	41802	34027041802	1503	2899	190.85	117.15	273.28	6.58	4.04	9.43
34	Morris County	41803	34027041803	1503	2569	127.58	44.87	152.44	4.97	1.75	5.93
34	Morris County	41901	34027041901	1503	2988	380.77	156.57	440.04	12.74	5.24	14.73
34	Morris County	41902	34027041902	1503	2929	176.7	90.85	221.71	6.03	3.1	7.57
34	Morris County	42000	34027042000	1504	2721	210.86	64.5	243.07	7.75	2.37	8.93
34	Morris County	42100	34027042100	1504	2049	264.17	60.32	299.39	12.89	2.94	14.61
34	Morris County	42200	34027042200	1504	3184	266.86	84.16	297.44	8.38	2.64	9.34
34	Morris County	42301	34027042301	1504	1379	123.84	29.59	134.45	8.98	2.15	9.75
34	Morris County	42302	34027042302	1504	2041	172.55	60.61	182.24	8.45	2.97	8.93
34	Morris County	42500	34027042500	1504	1876	157.87	40.05	183.15	8.42	2.13	9.76
34	Morris County	42601	34027042601	1504	1842	81.04	20.88	96.82	4.4	1.13	5.26
34	Morris County	42602	34027042602	1504	3056	185.14	106.25	219.79	6.06	3.48	7.19
34	Morris County	42700	34027042700	1504	2207	143.15	20.82	153.77	6.49	0.94	6.97
34	Morris County	42800	34027042800	1504	2227	106.09	38.3	127.34	4.76	1.72	5.72
34	Morris County	42900	34027042900	1504	1897	75.47	50.83	104.2	3.98	2.68	5.49
34	Morris County	43000	34027043000	1504	2626	311.14	77.75	349.51	11.85	2.96	13.31
34	Morris County	43100	34027043100	1504	1566	35.43	9.89	39.9	2.26	0.63	2.55
34	Morris County	43200	34027043200	1504	2480	123.6	105.03	210.47	4.98	4.24	8.49
34	Morris County	43301	34027043301	1504	1389	150.11	54.19	187.91	10.81	3.9	13.53
34	Morris County	43302	34027043302	1504	1873	51.96	20.75	59.81	2.77	1.11	3.19
34	Morris County	43303	34027043303	1504	1891	72.59	20.23	79.48	3.84	1.07	4.2
34	Morris County	43401	34027043401	1504	3811	302.67	121.02	339.6	7.94	3.18	8.91
34	Morris County	43402	34027043402	1504	2915	82.21	46.69	107.49	2.82	1.6	3.69
34	Morris County	43500	34027043500	1504	2063	308.44	186.64	415.5	14.95	9.05	20.14
34	Morris County	43601	34027043601	1504	2328	181.25	73.45	216.18	7.79	3.16	9.29
34	Morris County	43602	34027043602	1504	1898	295.62	82.01	329.47	15.58	4.32	17.36
34	Morris County	43700	34027043700	1504	2075	69.95	37.59	93.5	3.37	1.81	4.51
34	Morris County	43801	34027043801	1504	1715	122.53	45.55	152.34	7.14	2.66	8.88
34	Morris County	43802	34027043802	1504	2394	179.37	39.57	200.03	7.49	1.65	8.36
34	Morris County	43900	34027043900	1504	2141	64.69	29.96	76.56	3.02	1.4	3.58
34	Morris County	44000	34027044000	1504	2460	188.7	42.52	209.92	7.67	1.73	8.53
34	Morris County	44101	34027044101	1504	1482	185.31	51.28	200.2	12.5	3.46	13.51
34	Morris County	44102	34027044102	1504	2826	215.51	39.29	232.17	7.63	1.39	8.22
34	Morris County	44200	34027044200	1504	1366	57.15	10.2	62.15	4.18	0.75	4.55
34	Morris County	44300	34027044300	1501	3784	399.71	139.55	485.96	10.56	3.69	12.84
34	Morris County	44401	34027044401	1501	2967	306.22	173.15	404.7	10.32	5.84	13.64
34	Morris County	44403	34027044403	1501	3066	281.24	109.04	348.88	9.17	3.56	11.38
34	Morris County	44404	34027044404	1501	2190	236.28	54.12	271.7	10.79	2.47	12.41
34	Morris County	44502	34027044502	1501	2259	300.96	96.92	339.01	13.32	4.29	15.01
34	Morris County	44503	34027044503	1501	913	171.21	29.44	186.14	18.75	3.22	20.39
34	Morris County	44504	34027044504	1501	2136	326.34	93.27	368.53	15.28	4.37	17.25
34	Morris County	44601	34027044601	1501	2542	473.83	142.92	515.03	18.64	5.62	20.26
34	Morris County	44602	34027044602	1501	2969	351.35	124.67	402.4	11.83	4.2	13.55
34	Morris County	44701	34027044701	1501	2564	364.22	114.38	418.46	14.21	4.46	16.32
34	Morris County	44702	34027044702	1501	3085	312.56	163.67	411.51	10.13	5.31	13.34
34	Morris County	44800	34027044800	1501	3712	984.71	366.31	1218.21	26.53	9.87	32.82
34	Morris County	44900	34027044900	1501	3216	520.62	247.35	694.44	16.19	7.69	21.59
34	Morris County	45000	34027045000	1501	2539	644.3	265.29	781.14	25.38	10.45	30.77
34	Morris County	45100	34027045100	1501	4001	670.36	334.88	887.85	16.75	8.37	22.19
34	Morris County	45200	34027045200	1502	2186	314.57	148.09	394.68	14.39	6.77	18.05
34	Morris County	45300	34027045300	1502	2139	322.85	121.86	374.89	15.09	5.7	17.53
34	Morris County	45402	34027045402	1502	2993	457.45	183.51	556.9	15.28	6.13	18.61
34	Morris County	45403	34027045403	1502	1996	217.55	75.98	245.64	10.9	3.81	12.31
34	Morris County	45404	34027045404	1502	1354	122.11	64.33	164.96	9.02	4.75	12.18
34	Morris County	45501	34027045501	1502	2804	358.56	132.74	429.98	12.79	4.73	15.33
34	Morris County	45503	34027045503	1502	1918	208.75	70.45	247.11	10.88	3.67	12.88
34	Morris County	45504	34027045504	1502	2343	163.68	47.7	178.21	6.99	2.04	7.61
34	Morris County	45603	34027045603	1502	2692	292.93	179.61	402.27	10.88	6.67	14.94
34	Morris County	45701	34027045701	1502	3071	201.69	83.95	243.35	6.57	2.73	7.92
34	Morris County	45703	34027045703	1502	2161	125.37	42.31	148.31	5.8	1.96	6.86
34	Morris County	45704	34027045704	1502	2624	166.86	78.71	212.86	6.36	3	8.11
34	Morris County	45804	34027045804	1502	2966	248.05	61.34	268.28	8.36	2.07	9.05
34	Morris County	45901	34027045901	1502	795	98.45	30.81	113.92	12.38	3.88	14.33
34	Morris County	45903	34027045903	1502	1351	20.77	32.07	46.21	1.54	2.37	3.42
34	Morris County	45904	34027045904	1502	2086	153.12	77.43	191.4	7.34	3.71	9.18
34	Morris County	46000	34027046000	1502	2090	300.2	92.34	337.84	14.36	4.42	16.16
34	Morris County	46103	34027046103	1502	3498	320.24	111.05	374.66	9.15	3.17	10.71
34	Morris County	46104	34027046104	1502	3224	370.53	214.71	489.25	11.49	6.66	15.18
34	Morris County	46107	34027046107	1502	2031	233.1	127.07	331.52	11.48	6.26	16.32
34	Morris County	46108	34027046108	1502	2559	306.24	166.67	399.84	11.97	6.51	15.62
34	Morris County	46109	34027046109	1502	1577	161.79	73.56	210.04	10.26	4.66	13.32
34	Morris County	46110	34027046110	1502	3145	391.31	69.6	433.43	12.44	2.21	13.78
34	Morris County	46201	34027046201	1502	3071	236.9	98.73	309.07	7.71	3.21	10.06
34	Morris County	46202	34027046202	1502	2077	147.79	60	185.16	7.12	2.89	8.91
34	Morris County	46297	34027046297	1502	1489	145.39	54.58	164.66	9.76	3.67	11.06
34	Morris County	46298	34027046298	1502	2531	184.56	74.12	217.1	7.29	2.93	8.58
34	Morris County	46400	34027046400	1502	2522	118.88	36.96	144.69	4.71	1.47	5.74
34	Morris County	46500	34027046500	1502	3828	436.3	192.73	541.39	11.4	5.03	14.14
34	Ocean County	710101	34029710101	1205	1496	202.39	54.25	215.21	13.53	3.63	14.39
34	Ocean County	710102	34029710102	1205	1000	95.69	23.03	102.53	9.57	2.3	10.25
34	Ocean County	711100	34029711100	1205	2583	361.74	128.06	417.95	14	4.96	16.18
34	Ocean County	711200	34029711200	1205	2529	335.86	99.06	373.71	13.28	3.92	14.78
34	Ocean County	711300	34029711300	1205	2414	289.15	115.49	338.85	11.98	4.78	14.04
34	Ocean County	711400	34029711400	1205	3570	606.28	182.74	674.88	16.98	5.12	18.9
34	Ocean County	713000	34029713000	1205	2239	305.81	146.72	384.13	13.66	6.55	17.16
34	Ocean County	713100	34029713100	1205	3633	597.38	142.51	645.06	16.44	3.92	17.76
34	Ocean County	713201	34029713201	1205	1387	253.16	81.16	286.18	18.25	5.85	20.63
34	Ocean County	713202	34029713202	1205	1876	269.58	93.42	308.73	14.37	4.98	16.46
34	Ocean County	713203	34029713203	1205	2672	406.67	158.65	475.64	15.22	5.94	17.8
34	Ocean County	713300	34029713300	1205	1506	190.87	59.79	216.15	12.67	3.97	14.35
34	Ocean County	713401	34029713401	1205	2573	448.35	166.49	510.57	17.43	6.47	19.84
34	Ocean County	713402	34029713402	1205	1812	414.13	125.24	462.42	22.85	6.91	25.52
34	Ocean County	713500	34029713500	1205	1229	145.45	43.21	166.6	11.83	3.52	13.56
34	Ocean County	713600	34029713600	1205	1853	280.27	84.8	314.86	15.13	4.58	16.99
34	Ocean County	713700	34029713700	1205	1527	235.24	109.01	289.8	15.41	7.14	18.98
34	Ocean County	713800	34029713800	1205	1977	273.44	95.08	319.65	13.83	4.81	16.17
34	Ocean County	713900	34029713900	1205	3829	666.31	212.34	755.28	17.4	5.55	19.73
34	Ocean County	714000	34029714000	1205	3483	419.99	148.68	498.06	12.06	4.27	14.3
34	Ocean County	714100	34029714100	1205	1189	221.3	58.73	237.05	18.61	4.94	19.94
34	Ocean County	714200	34029714200	1205	4158	657.33	236.02	760.07	15.81	5.68	18.28
34	Ocean County	714300	34029714300	1205	1726	315.31	106.21	356.01	18.27	6.15	20.63
34	Ocean County	715001	34029715001	1203	3216	356.66	104.81	418.53	11.09	3.26	13.01
34	Ocean County	715002	34029715002	1203	1215	173.2	57.37	211.5	14.25	4.72	17.41
34	Ocean County	715201	34029715201	1203	2700	115.06	48.01	155	4.26	1.78	5.74
34	Ocean County	715202	34029715202	1203	1640	223.4	63.43	262.65	13.62	3.87	16.02
34	Ocean County	715301	34029715301	1203	2633	370.37	108.46	422.58	14.07	4.12	16.05
34	Ocean County	715303	34029715303	1203	806	23.77	7.66	27.82	2.95	0.95	3.45
34	Ocean County	715304	34029715304	1203	1443	173.74	85.17	194	12.04	5.9	13.44
34	Ocean County	715401	34029715401	1203	1669	51.59	17.39	62.09	3.09	1.04	3.72
34	Ocean County	715403	34029715403	1203	925	8.87	6.4	15.09	0.96	0.69	1.63
34	Ocean County	715404	34029715404	1203	835	10.53	7.18	16.65	1.26	0.86	1.99
34	Ocean County	715501	34029715501	1203	1691	168.19	44.33	186.68	9.95	2.62	11.04
34	Ocean County	715502	34029715502	1203	1863	73.45	17	88.6	3.94	0.91	4.76
34	Ocean County	715503	34029715503	1203	1399	113.7	28.2	125.25	8.13	2.02	8.95
34	Ocean County	715600	34029715600	1203	2625	217.9	55.27	245.91	8.3	2.11	9.37
34	Ocean County	715701	34029715701	1203	3010	140.61	64.56	178.63	4.67	2.14	5.93
34	Ocean County	715702	34029715702	1203	1437	99.1	73.27	133.32	6.9	5.1	9.28
34	Ocean County	715800	34029715800	1203	3687	233.34	90.3	270.79	6.33	2.45	7.34
34	Ocean County	715901	34029715901	1203	1514	106.05	69.17	138.43	7	4.57	9.14
34	Ocean County	715902	34029715902	1203	1879	408.38	172.01	451.23	21.73	9.15	24.01
34	Ocean County	716000	34029716000	1203	929	128.38	47.01	166.29	13.82	5.06	17.9
34	Ocean County	717001	34029717001	1204	2322	352.98	104.76	382.84	15.2	4.51	16.49
34	Ocean County	717002	34029717002	1204	1912	258.19	102.16	293.16	13.5	5.34	15.33
34	Ocean County	717101	34029717101	1204	4398	800.71	245.04	878.92	18.21	5.57	19.98
34	Ocean County	717102	34029717102	1204	2098	475.86	146.34	507.8	22.68	6.98	24.2
34	Ocean County	717200	34029717200	1204	4836	786.41	207.32	878.95	16.26	4.29	18.18
34	Ocean County	717300	34029717300	1204	3594	506.13	169.71	568.08	14.08	4.72	15.81
34	Ocean County	717400	34029717400	1204	2927	479.79	116.73	494.83	16.39	3.99	16.91
34	Ocean County	717501	34029717501	1204	3650	622.5	194.66	675.35	17.05	5.33	18.5
34	Ocean County	717502	34029717502	1204	2941	495.55	140.24	534.89	16.85	4.77	18.19
34	Ocean County	718000	34029718000	1204	4210	762.94	243.98	837.57	18.12	5.8	19.89
34	Ocean County	720001	34029720001	1204	1510	323.73	81.18	348.79	21.44	5.38	23.1
34	Ocean County	720102	34029720102	1204	1149	102.27	36.21	126.85	8.9	3.15	11.04
34	Ocean County	720104	34029720104	1204	491	81.33	22.76	89.83	16.56	4.63	18.3
34	Ocean County	720105	34029720105	1204	1180	142.5	29.3	151.16	12.08	2.48	12.81
34	Ocean County	720106	34029720106	1204	819	151.81	44.17	172.15	18.54	5.39	21.02
34	Ocean County	720107	34029720107	1204	364	80.98	34.59	99.24	22.25	9.5	27.26
34	Ocean County	720202	34029720202	1204	1233	211.71	45.88	240.14	17.17	3.72	19.48
34	Ocean County	720203	34029720203	1204	2169	350.89	146.09	386.84	16.18	6.74	17.83
34	Ocean County	720204	34029720204	1204	2854	487.21	193.02	561.2	17.07	6.76	19.66
34	Ocean County	720205	34029720205	1204	1219	117.35	37.79	140.18	9.63	3.1	11.5
34	Ocean County	720206	34029720206	1204	1835	322.16	98.12	342.85	17.56	5.35	18.68
34	Ocean County	721000	34029721000	1204	1338	244.59	81.65	281.86	18.28	6.1	21.07
34	Ocean County	722001	34029722001	1202	1861	201.98	82.25	241.96	10.85	4.42	13
34	Ocean County	722003	34029722003	1202	2925	298.14	70.16	337.78	10.19	2.4	11.55
34	Ocean County	722004	34029722004	1202	1384	141.29	45.65	164.88	10.21	3.3	11.91
34	Ocean County	722100	34029722100	1202	2468	326.01	55.8	344.76	13.21	2.26	13.97
34	Ocean County	722200	34029722200	1202	814	42.94	10.64	51.24	5.27	1.31	6.3
34	Ocean County	722300	34029722300	1202	2200	302.97	101.88	337.4	13.77	4.63	15.34
34	Ocean County	722401	34029722401	1205	2403	444.25	144.06	484.92	18.49	5.99	20.18
34	Ocean County	722402	34029722402	1202	2308	275.03	66.27	302.11	11.92	2.87	13.09
34	Ocean County	722500	34029722500	1202	662	61.17	16.26	64.55	9.24	2.46	9.75
34	Ocean County	722600	34029722600	1202	1328	186.7	60.02	206.1	14.06	4.52	15.52
34	Ocean County	722701	34029722701	1202	2791	291.22	113.44	341.43	10.43	4.06	12.23
34	Ocean County	722702	34029722702	1202	2104	345.68	105.98	390.2	16.43	5.04	18.55
34	Ocean County	722800	34029722800	1202	2388	320.69	97.69	362.96	13.43	4.09	15.2
34	Ocean County	722900	34029722900	1202	3400	557.43	147.12	613.02	16.39	4.33	18.03
34	Ocean County	723000	34029723000	1202	3364	387	131.9	461.12	11.5	3.92	13.71
34	Ocean County	723100	34029723100	1202	2014	230.96	66.4	262.3	11.47	3.3	13.02
34	Ocean County	723200	34029723200	1202	3315	479.29	122.01	521.56	14.46	3.68	15.73
34	Ocean County	723300	34029723300	1202	3839	403.65	173.68	508.82	10.51	4.52	13.25
34	Ocean County	723400	34029723400	1202	1695	266.9	90.09	303.54	15.75	5.32	17.91
34	Ocean County	723500	34029723500	1202	1485	257.55	80.85	284.18	17.34	5.44	19.14
34	Ocean County	723600	34029723600	1202	1398	230.84	75.58	265.77	16.51	5.41	19.01
34	Ocean County	724000	34029724000	1202	1790	359.21	108.28	398.76	20.07	6.05	22.28
34	Ocean County	725001	34029725001	1202	1820	229.69	98.45	284.09	12.62	5.41	15.61
34	Ocean County	725002	34029725002	1202	3185	490.45	192.03	601.96	15.4	6.03	18.9
34	Ocean County	725100	34029725100	1202	1125	120.61	44.4	145.02	10.72	3.95	12.89
34	Ocean County	726000	34029726000	1202	784	67.64	27.42	80.51	8.63	3.5	10.27
34	Ocean County	727001	34029727001	1202	857	116.1	25.59	124.17	13.55	2.99	14.49
34	Ocean County	727002	34029727002	1202	637	64.17	15.62	68.82	10.07	2.45	10.8
34	Ocean County	728001	34029728001	1202	474	37.95	10.25	42.56	8.01	2.16	8.98
34	Ocean County	728002	34029728002	1202	544	65.27	22.44	79.24	12	4.12	14.57
34	Ocean County	728003	34029728003	1202	498	79.86	17.06	85.57	16.04	3.43	17.18
34	Ocean County	728004	34029728004	1202	262	24.59	6.8	26.43	9.39	2.59	10.09
34	Ocean County	729000	34029729000	1202	800	118.3	42.87	136.68	14.79	5.36	17.09
34	Ocean County	730000	34029730000	1202	1274	289.86	45.53	305.93	22.75	3.57	24.01
34	Ocean County	731001	34029731001	1202	1775	294.8	96.75	327.73	16.61	5.45	18.46
34	Ocean County	731002	34029731002	1202	2184	407.81	224.25	534.38	18.67	10.27	24.47
34	Ocean County	731101	34029731101	1202	1882	374.91	124.02	434.13	19.92	6.59	23.07
34	Ocean County	731102	34029731102	1202	3144	563.38	161.12	613.44	17.92	5.12	19.51
34	Ocean County	731103	34029731103	1202	2463	447.03	143.11	502.6	18.15	5.81	20.41
34	Ocean County	731201	34029731201	1202	938	133.88	34.93	143.8	14.27	3.72	15.33
34	Ocean County	731202	34029731202	1202	1129	202.62	53.63	225.39	17.95	4.75	19.96
34	Ocean County	731203	34029731203	1202	495	101	20.91	108.34	20.4	4.22	21.89
34	Ocean County	731204	34029731204	1202	1045	96.52	46.8	127.83	9.24	4.48	12.23
34	Ocean County	731205	34029731205	1202	1279	245.41	70	268.53	19.19	5.47	20.99
34	Ocean County	731206	34029731206	1202	755	92.76	36.69	106.72	12.29	4.86	14.13
34	Ocean County	732001	34029732001	1201	3263	460.27	164.44	518.76	14.11	5.04	15.9
34	Ocean County	732003	34029732003	1201	2299	311.87	122.05	374.09	13.57	5.31	16.27
34	Ocean County	732004	34029732004	1201	2196	459.56	159.23	496.49	20.93	7.25	22.61
34	Ocean County	732101	34029732101	1201	3473	536.21	189.09	582.09	15.44	5.44	16.76
34	Ocean County	732103	34029732103	1201	1604	350.09	133.53	387.42	21.83	8.32	24.15
34	Ocean County	732104	34029732104	1201	1731	206.82	78.93	249.85	11.95	4.56	14.43
34	Ocean County	733001	34029733001	1201	2663	524.69	149.49	563.78	19.7	5.61	21.17
34	Ocean County	733002	34029733002	1201	1121	127.17	53.79	136.06	11.34	4.8	12.14
34	Ocean County	734002	34029734002	1201	3573	582.12	174.89	644.82	16.29	4.89	18.05
34	Ocean County	734003	34029734003	1201	3473	502.87	157.2	575.46	14.48	4.53	16.57
34	Ocean County	734004	34029734004	1201	2097	189.46	66.77	203.89	9.03	3.18	9.72
34	Ocean County	734005	34029734005	1201	874	65.24	29.09	76.72	7.46	3.33	8.78
34	Ocean County	735001	34029735001	1201	3635	433.45	153.28	482.59	11.92	4.22	13.28
34	Ocean County	735003	34029735003	1201	1686	202.84	129.64	281.25	12.03	7.69	16.68
34	Ocean County	735004	34029735004	1201	4277	748.8	264.35	837.89	17.51	6.18	19.59
34	Ocean County	735101	34029735101	1201	1070	151.14	50.27	166.94	14.13	4.7	15.6
34	Ocean County	735104	34029735104	1201	1876	254.5	87.98	283.39	13.57	4.69	15.11
34	Ocean County	735105	34029735105	1201	1723	263.31	67.73	277.64	15.28	3.93	16.11
34	Ocean County	735106	34029735106	1201	1090	161.12	41.56	177.51	14.78	3.81	16.29
34	Ocean County	736001	34029736001	1201	1319	186.72	41.85	203.47	14.16	3.17	15.43
34	Ocean County	736002	34029736002	1201	848	134.28	49.48	149.57	15.84	5.84	17.64
34	Ocean County	736101	34029736101	1201	2342	517.82	143.05	552.12	22.11	6.11	23.57
34	Ocean County	736105	34029736105	1201	1451	246.8	88.89	268.45	17.01	6.13	18.5
34	Ocean County	736106	34029736106	1201	1503	304.33	101.24	333.24	20.25	6.74	22.17
34	Ocean County	736107	34029736107	1201	3190	651.1	200.95	701.38	20.41	6.3	21.99
34	Ocean County	737000	34029737000	1201	1700	268.79	104.78	295.67	15.81	6.16	17.39
34	Ocean County	738001	34029738001	1201	972	107.72	32.35	120.19	11.08	3.33	12.37
34	Ocean County	738002	34029738002	1201	537	41.4	10.88	46.34	7.71	2.03	8.63
34	Ocean County	738100	34029738100	1201	565	45.1	9.14	48.1	7.98	1.62	8.51
34	Ocean County	739000	34029739000	1201	910	70.08	24.53	80.64	7.7	2.7	8.86
34	Ocean County	739100	34029739100	1204	411	41.62	26.68	60.33	10.13	6.49	14.68
34	Ocean County	739200	34029739200	1205	1204	139.41	35.3	150.04	11.58	2.93	12.46
34	Passaic County	116500	34031116500	504	4383	528.91	281.75	641.28	12.07	6.43	14.63
34	Passaic County	124201	34031124201	502	2148	294	159.64	414.64	13.69	7.43	19.3
34	Passaic County	124202	34031124202	502	2280	230.42	124.97	326.89	10.11	5.48	14.34
34	Passaic County	124311	34031124311	502	3043	275.16	152	368.86	9.04	5	12.12
34	Passaic County	124312	34031124312	502	2467	365.89	140.79	429.9	14.83	5.71	17.43
34	Passaic County	124321	34031124321	501	3742	293.39	92.17	349.87	7.84	2.46	9.35
34	Passaic County	124322	34031124322	501	2542	376.1	111.61	452.26	14.8	4.39	17.79
34	Passaic County	124323	34031124323	501	1684	135.62	51.44	175.23	8.05	3.05	10.41
34	Passaic County	124402	34031124402	501	2448	283	95.09	348.68	11.56	3.88	14.24
34	Passaic County	124403	34031124403	501	1437	247.8	60.07	287.96	17.24	4.18	20.04
34	Passaic County	124404	34031124404	501	2627	378.09	149.88	477.66	14.39	5.71	18.18
34	Passaic County	124500	34031124500	501	3789	567.14	251.76	770.28	14.97	6.64	20.33
34	Passaic County	124601	34031124601	501	2182	261.85	127.79	371.5	12	5.86	17.03
34	Passaic County	124602	34031124602	501	2967	520.36	181.82	662.76	17.54	6.13	22.34
34	Passaic County	124700	34031124700	501	3127	346.42	154.62	469.31	11.08	4.94	15.01
34	Passaic County	124800	34031124800	501	2771	320.66	170.04	457	11.57	6.14	16.49
34	Passaic County	124900	34031124900	501	2289	274.25	135.27	379.54	11.98	5.91	16.58
34	Passaic County	125000	34031125000	501	3980	649.74	251.93	843.78	16.33	6.33	21.2
34	Passaic County	125100	34031125100	501	1630	255.75	106.42	334.25	15.69	6.53	20.51
34	Passaic County	133701	34031133701	502	2779	471.22	276.36	640.42	16.96	9.94	23.05
34	Passaic County	133702	34031133702	502	1893	348	139.64	430.7	18.38	7.38	22.75
34	Passaic County	143201	34031143201	502	1277	143.22	45.01	154.46	11.22	3.52	12.1
34	Passaic County	143202	34031143202	502	2479	249.2	117.72	297.18	10.05	4.75	11.99
34	Passaic County	143301	34031143301	502	1143	134.71	71.75	167.5	11.79	6.28	14.65
34	Passaic County	143302	34031143302	502	2325	230.24	96.58	295.3	9.9	4.15	12.7
34	Passaic County	143401	34031143401	502	2049	246.49	99.42	292.41	12.03	4.85	14.27
34	Passaic County	143402	34031143402	502	1861	177.2	85.2	235.88	9.52	4.58	12.68
34	Passaic County	154003	34031154003	502	2337	169.2	83.82	224.76	7.24	3.59	9.62
34	Passaic County	154004	34031154004	502	1572	33.84	12.74	43.54	2.15	0.81	2.77
34	Passaic County	154005	34031154005	502	1479	301.73	69.62	348.32	20.4	4.71	23.55
34	Passaic County	154006	34031154006	502	3347	415.73	207.84	545.44	12.42	6.21	16.3
34	Passaic County	163501	34031163501	502	2222	188.02	94.3	243.11	8.46	4.24	10.94
34	Passaic County	163502	34031163502	502	1944	292.03	132.05	333.3	15.02	6.79	17.15
34	Passaic County	175200	34031175200	501	2382	624.42	233.18	775.02	26.21	9.79	32.54
34	Passaic County	175301	34031175301	501	1712	393.83	139.8	484.51	23	8.17	28.3
34	Passaic County	175302	34031175302	501	1950	371.32	158.98	490.25	19.04	8.15	25.14
34	Passaic County	175401	34031175401	501	2321	506.58	205.79	656.98	21.83	8.87	28.31
34	Passaic County	175402	34031175402	501	1513	297.96	136.2	407.8	19.69	9	26.95
34	Passaic County	175501	34031175501	501	1997	641.65	194.67	767.36	32.13	9.75	38.43
34	Passaic County	175502	34031175502	501	1483	287.13	137.12	390.78	19.36	9.25	26.35
34	Passaic County	175601	34031175601	501	1062	94.24	17.51	103.31	8.87	1.65	9.73
34	Passaic County	175603	34031175603	501	1649	278.95	132.43	371.99	16.92	8.03	22.56
34	Passaic County	175604	34031175604	501	1528	145.28	76.45	202.6	9.51	5	13.26
34	Passaic County	175701	34031175701	501	2285	220.23	101.79	303.89	9.64	4.45	13.3
34	Passaic County	175703	34031175703	501	1823	245.58	97.7	319.54	13.47	5.36	17.53
34	Passaic County	175704	34031175704	501	1583	122.41	69.87	179.38	7.73	4.41	11.33
34	Passaic County	175801	34031175801	501	1605	297.38	130.07	401.53	18.53	8.1	25.02
34	Passaic County	175803	34031175803	501	1185	279.68	108.62	356.25	23.6	9.17	30.06
34	Passaic County	175804	34031175804	501	1743	338.37	144.74	450.8	19.41	8.3	25.86
34	Passaic County	175900	34031175900	501	1883	395.2	170.87	528.43	20.99	9.07	28.06
34	Passaic County	180101	34031180101	503	2217	449.06	157.93	532.56	20.26	7.12	24.02
34	Passaic County	180102	34031180102	503	1660	206.99	82.41	269.75	12.47	4.96	16.25
34	Passaic County	180201	34031180201	503	1919	399.26	149.64	481.28	20.81	7.8	25.08
34	Passaic County	180203	34031180203	503	1727	226.91	97.45	306.83	13.14	5.64	17.77
34	Passaic County	180204	34031180204	503	1522	227.28	83.1	306.24	14.93	5.46	20.12
34	Passaic County	180301	34031180301	503	1741	294.27	122.4	403.62	16.9	7.03	23.18
34	Passaic County	180302	34031180302	503	1295	304.07	60.37	358.49	23.48	4.66	27.68
34	Passaic County	180600	34031180600	503	1823	283.03	108.8	377.44	15.53	5.97	20.7
34	Passaic County	180700	34031180700	503	1075	178.81	53.46	226.35	16.63	4.97	21.06
34	Passaic County	180800	34031180800	503	1141	245.16	79.11	311.14	21.49	6.93	27.27
34	Passaic County	180900	34031180900	503	1437	320.03	89.79	402.85	22.27	6.25	28.03
34	Passaic County	181000	34031181000	503	2955	836.66	266.42	979.24	28.31	9.02	33.14
34	Passaic County	181101	34031181101	503	1021	169.56	53.34	213.57	16.61	5.22	20.92
34	Passaic County	181102	34031181102	503	2242	600.29	180.96	731.69	26.77	8.07	32.64
34	Passaic County	181200	34031181200	503	2393	474.53	130.75	575.72	19.83	5.46	24.06
34	Passaic County	181300	34031181300	503	2533	404.67	113.36	503.91	15.98	4.48	19.89
34	Passaic County	181400	34031181400	503	1520	345.45	104.45	438.85	22.73	6.87	28.87
34	Passaic County	181500	34031181500	503	1308	322.3	90.51	401.36	24.64	6.92	30.68
34	Passaic County	181702	34031181702	503	1672	493.26	114.04	568.28	29.5	6.82	33.99
34	Passaic County	181800	34031181800	503	1017	126.97	52.01	174.2	12.48	5.11	17.13
34	Passaic County	181900	34031181900	503	2599	464.23	205.67	612.96	17.86	7.91	23.58
34	Passaic County	182000	34031182000	503	610	180.5	44.33	205.51	29.59	7.27	33.69
34	Passaic County	182100	34031182100	503	1831	440.05	169.63	551.83	24.03	9.26	30.14
34	Passaic County	182200	34031182200	503	1016	277.86	84.37	343.42	27.35	8.3	33.8
34	Passaic County	182301	34031182301	503	831	216.1	63.02	276.84	26	7.58	33.31
34	Passaic County	182302	34031182302	503	2488	379.29	175.27	540.98	15.24	7.04	21.74
34	Passaic County	182400	34031182400	503	2319	431.43	153.74	541.3	18.6	6.63	23.34
34	Passaic County	182501	34031182501	503	1683	296.17	101.61	376.84	17.6	6.04	22.39
34	Passaic County	182502	34031182502	503	1449	157.87	52.4	196.98	10.89	3.62	13.59
34	Passaic County	182600	34031182600	503	2665	449.71	174.19	561.03	16.87	6.54	21.05
34	Passaic County	182701	34031182701	503	1907	341.15	122.32	452.36	17.89	6.41	23.72
34	Passaic County	182702	34031182702	503	1580	358.08	121.21	451.64	22.66	7.67	28.58
34	Passaic County	182800	34031182800	503	1053	286.5	96.97	357.09	27.21	9.21	33.91
34	Passaic County	182900	34031182900	503	902	144.41	56.31	194.73	16.01	6.24	21.59
34	Passaic County	183001	34031183001	503	1791	378.95	106.83	450.15	21.16	5.96	25.13
34	Passaic County	183002	34031183002	503	1385	237.39	101.88	323.97	17.14	7.36	23.39
34	Passaic County	183101	34031183101	503	2036	406.59	111.16	505.98	19.97	5.46	24.85
34	Passaic County	183102	34031183102	503	2499	403.25	192.52	556.5	16.14	7.7	22.27
34	Passaic County	183200	34031183200	503	996	148.37	51.49	190.62	14.9	5.17	19.14
34	Passaic County	196401	34031196401	504	2228	355.5	166.71	418	15.96	7.48	18.76
34	Passaic County	196403	34031196403	504	2027	222.57	81.17	263.27	10.98	4	12.99
34	Passaic County	196404	34031196404	504	2023	212.83	68.54	243.87	10.52	3.39	12.05
34	Passaic County	203600	34031203600	502	2877	536.56	300.56	729.52	18.65	10.45	25.36
34	Passaic County	216701	34031216701	504	3191	434.46	150.65	495.86	13.62	4.72	15.54
34	Passaic County	216702	34031216702	504	3328	437.03	173.69	466.36	13.13	5.22	14.01
34	Passaic County	223801	34031223801	502	1631	196.78	69.04	235.07	12.07	4.23	14.41
34	Passaic County	223802	34031223802	502	3887	450.24	242.84	593.53	11.58	6.25	15.27
34	Passaic County	236601	34031236601	504	2225	310.42	187.84	383.26	13.95	8.44	17.23
34	Passaic County	236603	34031236603	504	1395	185.81	128.42	242.84	13.32	9.21	17.41
34	Passaic County	236604	34031236604	504	2418	407.1	183.77	455.14	16.84	7.6	18.82
34	Passaic County	246001	34031246001	504	2509	217.55	36.57	243.41	8.67	1.46	9.7
34	Passaic County	246002	34031246002	504	1355	138.86	45.11	166.15	10.25	3.33	12.26
34	Passaic County	246003	34031246003	504	3683	296.94	85.91	327.31	8.06	2.33	8.89
34	Passaic County	246101	34031246101	502	3140	177.14	81.15	224.78	5.64	2.58	7.16
34	Passaic County	246102	34031246102	504	2063	136.98	62.12	168.82	6.64	3.01	8.18
34	Passaic County	246103	34031246103	504	2986	225.91	63.22	251.26	7.57	2.12	8.41
34	Passaic County	246104	34031246104	502	1468	198.1	73.98	224.78	13.49	5.04	15.31
34	Passaic County	246201	34031246201	504	3318	309.63	142.72	359.12	9.33	4.3	10.82
34	Passaic County	246202	34031246202	504	2618	147.27	61.82	182.37	5.63	2.36	6.97
34	Passaic County	246203	34031246203	504	1672	194.02	74.64	221.25	11.6	4.46	13.23
34	Passaic County	246300	34031246300	502	2489	328.29	123.12	374.75	13.19	4.95	15.06
34	Passaic County	256801	34031256801	504	2634	339.33	168.35	386.12	12.88	6.39	14.66
34	Passaic County	256802	34031256802	504	2556	327.91	125.87	367.74	12.83	4.92	14.39
34	Passaic County	256803	34031256803	504	2479	264.44	145.77	330.19	10.67	5.88	13.32
34	Passaic County	256804	34031256804	504	2931	377.58	191.31	450.45	12.88	6.53	15.37
34	Passaic County	256805	34031256805	504	2728	358.24	181.39	408.91	13.13	6.65	14.99
34	Passaic County	264101	34031264101	502	3076	488.04	270.6	614.32	15.87	8.8	19.97
34	Passaic County	264102	34031264102	502	3462	348.95	214.4	476.98	10.08	6.19	13.78
34	Passaic County	264200	34031264200	503	1612	396.74	101.68	478.48	24.61	6.31	29.68
34	Salem County	20100	34033020100	2501	808	127.96	63.05	159.06	15.84	7.8	19.69
34	Salem County	20200	34033020200	2501	641	163.98	67.96	195.4	25.58	10.6	30.48
34	Salem County	20300	34033020300	2501	688	42.5	44.94	80.22	6.18	6.53	11.66
34	Salem County	20400	34033020400	2501	1541	248.98	186.55	391.56	16.16	12.11	25.41
34	Salem County	20500	34033020500	2501	1545	270.32	187.33	392.14	17.5	12.13	25.38
34	Salem County	20600	34033020600	2501	1297	243.15	110.73	297.01	18.75	8.54	22.9
34	Salem County	20700	34033020700	2501	2009	297.7	150.63	379.34	14.82	7.5	18.88
34	Salem County	20800	34033020800	2501	1928	250.66	150.76	336.19	13	7.82	17.44
34	Salem County	20900	34033020900	2501	1556	189.57	123.28	257.49	12.18	7.92	16.55
34	Salem County	21000	34033021000	2501	702	121.08	78.78	165.25	17.25	11.22	23.54
34	Salem County	21101	34033021101	2501	2230	401.58	255.82	542.34	18.01	11.47	24.32
34	Salem County	21102	34033021102	2501	2048	291.56	169.71	389.84	14.24	8.29	19.04
34	Salem County	21201	34033021201	2501	1564	231.34	127.55	289.81	14.79	8.16	18.53
34	Salem County	21202	34033021202	2501	1353	232.09	104.98	286.74	17.15	7.76	21.19
34	Salem County	21300	34033021300	2501	698	128.2	53.31	153.56	18.37	7.64	22
34	Salem County	21400	34033021400	2501	1631	320.11	171.97	423.87	19.63	10.54	25.99
34	Salem County	21500	34033021500	2501	827	129.13	65.24	163.39	15.61	7.89	19.76
34	Salem County	21600	34033021600	2501	2199	341.45	209.74	470.99	15.53	9.54	21.42
34	Salem County	21700	34033021700	2501	1005	200.89	109.82	261.9	19.99	10.93	26.06
34	Salem County	21900	34033021900	2501	654	141.84	57.77	186.25	21.69	8.83	28.48
34	Salem County	22000	34033022000	2501	666	133.28	92.02	194.34	20.01	13.82	29.18
34	Salem County	22100	34033022100	2501	508	144.82	86.93	196.72	28.51	17.11	38.73
34	Salem County	22201	34033022201	2501	799	195.29	97.27	244.21	24.44	12.17	30.56
34	Salem County	22202	34033022202	2501	395	48.43	34.34	70.15	12.26	8.69	17.76
34	Somerset County	50100	34035050100	1003	1486	114.23	87.34	181.04	7.69	5.88	12.18
34	Somerset County	50200	34035050200	1003	1924	240.87	99.66	291.21	12.52	5.18	15.14
34	Somerset County	50300	34035050300	1003	2167	187.72	93.78	255.98	8.66	4.33	11.81
34	Somerset County	50400	34035050400	1003	1771	183.74	82.16	228.81	10.38	4.64	12.92
34	Somerset County	50500	34035050500	1003	2393	293.33	129.85	362.01	12.26	5.43	15.13
34	Somerset County	50600	34035050600	1003	2817	272.87	179.93	415.73	9.69	6.39	14.76
34	Somerset County	50701	34035050701	1003	2320	184.63	131.17	267.59	7.96	5.65	11.53
34	Somerset County	50703	34035050703	1003	2395	118.73	51.4	150.06	4.96	2.15	6.27
34	Somerset County	50704	34035050704	1003	4004	172.11	93.37	236.56	4.3	2.33	5.91
34	Somerset County	50801	34035050801	1003	1858	104.61	66.28	155.58	5.63	3.57	8.37
34	Somerset County	50802	34035050802	1003	2556	252.58	119.25	316.09	9.88	4.67	12.37
34	Somerset County	50901	34035050901	1001	2410	134.84	54.71	154.25	5.6	2.27	6.4
34	Somerset County	50902	34035050902	1003	1795	158.42	75	195.88	8.83	4.18	10.91
34	Somerset County	50903	34035050903	1001	2649	129.78	74.69	176.27	4.9	2.82	6.65
34	Somerset County	51000	34035051000	1003	3884	334.34	156.86	439.26	8.61	4.04	11.31
34	Somerset County	51100	34035051100	1003	2159	328.16	173.14	420.81	15.2	8.02	19.49
34	Somerset County	51200	34035051200	1003	3193	555.59	329.16	775.32	17.4	10.31	24.28
34	Somerset County	51300	34035051300	1003	1272	114.8	62.85	155.35	9.02	4.94	12.21
34	Somerset County	51400	34035051400	1003	2394	381.42	171.68	488.84	15.93	7.17	20.42
34	Somerset County	51500	34035051500	1003	1960	271.05	176.75	407.33	13.83	9.02	20.78
34	Somerset County	51600	34035051600	1003	1705	261.17	129.03	320.19	15.32	7.57	18.78
34	Somerset County	51700	34035051700	1003	2296	410.83	234.69	564.28	17.89	10.22	24.58
34	Somerset County	51800	34035051800	1003	2945	501.25	237.61	647.36	17.02	8.07	21.98
34	Somerset County	51900	34035051900	1003	2338	346.74	170.21	426.66	14.83	7.28	18.25
34	Somerset County	52001	34035052001	1003	2153	356.66	209.49	497.97	16.57	9.73	23.13
34	Somerset County	52002	34035052002	1003	2350	300.18	195.38	427.67	12.77	8.31	18.2
34	Somerset County	52100	34035052100	1003	3983	321.76	159.82	424.2	8.08	4.01	10.65
34	Somerset County	52201	34035052201	1001	2961	307.71	103.08	365.83	10.39	3.48	12.36
34	Somerset County	52203	34035052203	1001	2541	173.15	63.58	209.01	6.81	2.5	8.23
34	Somerset County	52204	34035052204	1001	2831	121.88	227.89	319.62	4.31	8.05	11.29
34	Somerset County	52300	34035052300	1003	3306	225.05	161.12	327.49	6.81	4.87	9.91
34	Somerset County	52400	34035052400	1001	2520	77.73	21.04	89.92	3.08	0.84	3.57
34	Somerset County	52603	34035052603	1001	2266	103.87	31.06	124.55	4.58	1.37	5.5
34	Somerset County	52604	34035052604	1001	1258	98.46	18.03	101.21	7.83	1.43	8.05
34	Somerset County	52605	34035052605	1001	2689	37.02	15.77	44.07	1.38	0.59	1.64
34	Somerset County	52701	34035052701	1001	2190	280.59	94.32	286.94	12.81	4.31	13.1
34	Somerset County	52702	34035052702	1001	1694	74.86	4.41	76.23	4.42	0.26	4.5
34	Somerset County	52800	34035052800	1001	1215	124.06	25.25	133.83	10.21	2.08	11.01
34	Somerset County	52901	34035052901	1001	531	49.58	12.82	56.14	9.34	2.41	10.57
34	Somerset County	52904	34035052904	1001	1129	191.91	55.84	216.4	17	4.95	19.17
34	Somerset County	52905	34035052905	1001	2094	128.07	49.95	152.43	6.12	2.39	7.28
34	Somerset County	52906	34035052906	1001	1512	66.08	29.17	84.19	4.37	1.93	5.57
34	Somerset County	53000	34035053000	1003	2799	484.33	263.7	656.23	17.3	9.42	23.45
34	Somerset County	53102	34035053102	1002	2137	339.51	69.73	393.24	15.89	3.26	18.4
34	Somerset County	53103	34035053103	1002	3238	277.34	195.89	423.1	8.57	6.05	13.07
34	Somerset County	53105	34035053105	1002	4555	343.12	195.15	492.67	7.53	4.28	10.82
34	Somerset County	53200	34035053200	1002	3303	543.09	366.05	838.33	16.44	11.08	25.38
34	Somerset County	53300	34035053300	1002	3332	450.73	270.14	662.91	13.53	8.11	19.9
34	Somerset County	53402	34035053402	1002	4074	447.94	131.4	538.8	11	3.23	13.23
34	Somerset County	53403	34035053403	1002	3074	251.67	270.67	463.76	8.19	8.81	15.09
34	Somerset County	53405	34035053405	1002	2473	179.54	48.43	217.09	7.26	1.96	8.78
34	Somerset County	53406	34035053406	1002	3188	252.2	117.17	346.18	7.91	3.68	10.86
34	Somerset County	53501	34035053501	1002	2561	312.36	132.69	403.04	12.2	5.18	15.74
34	Somerset County	53602	34035053602	1001	3801	258.86	83.2	303.08	6.81	2.19	7.97
34	Somerset County	53603	34035053603	1001	2566	204.43	82.45	246.18	7.97	3.21	9.59
34	Somerset County	53604	34035053604	1001	2216	214.58	93.74	264.41	9.68	4.23	11.93
34	Somerset County	53703	34035053703	1001	2452	295.54	129.28	338.57	12.05	5.27	13.81
34	Somerset County	53704	34035053704	1001	1642	100.08	53.25	130.05	6.1	3.24	7.92
34	Somerset County	53705	34035053705	1001	4364	475.57	233.43	615.99	10.9	5.35	14.12
34	Somerset County	53706	34035053706	1001	2764	79.99	27.59	98.61	2.89	1	3.57
34	Somerset County	53707	34035053707	1001	2252	111.97	30.51	128.92	4.97	1.35	5.72
34	Somerset County	53801	34035053801	1002	357	83.69	22.75	90.94	23.44	6.37	25.47
34	Somerset County	53804	34035053804	1002	2717	297.06	135.72	394	10.93	5	14.5
34	Somerset County	53805	34035053805	1002	3232	177.77	192.74	321.52	5.5	5.96	9.95
34	Somerset County	53806	34035053806	1002	1201	55.76	24.06	74.09	4.64	2	6.17
34	Somerset County	53807	34035053807	1002	3776	77.49	72.33	127.22	2.05	1.92	3.37
34	Somerset County	53901	34035053901	1002	400	14.58	6.79	18.95	3.65	1.7	4.74
34	Somerset County	53904	34035053904	1002	2060	87.33	31.45	109.64	4.24	1.53	5.32
34	Somerset County	53905	34035053905	1002	3518	100.31	37.92	126.29	2.85	1.08	3.59
34	Somerset County	54100	34035054100	1001	4297	248.07	169.87	354.5	5.77	3.95	8.25
34	Somerset County	54201	34035054201	1002	3557	64.71	62.27	105.82	1.82	1.75	2.97
34	Somerset County	54202	34035054202	1002	3131	183.69	59.05	212.45	5.87	1.89	6.79
34	Somerset County	54301	34035054301	1002	1042	54.12	33.2	78.68	5.19	3.19	7.55
34	Somerset County	54302	34035054302	1002	2893	111.61	117.64	206.85	3.86	4.07	7.15
34	Sussex County	371000	34037371000	1600	1799	283.88	154.94	367.18	15.78	8.61	20.41
34	Sussex County	371100	34037371100	1600	1822	339.55	105.41	389.72	18.64	5.79	21.39
34	Sussex County	371200	34037371200	1600	1028	126.08	75.43	174.36	12.26	7.34	16.96
34	Sussex County	371300	34037371300	1600	1980	392.62	76.18	420.01	19.83	3.85	21.21
34	Sussex County	371400	34037371400	1600	1790	348.33	114.63	408.41	19.46	6.4	22.82
34	Sussex County	371502	34037371502	1600	2700	305.29	147.56	378.27	11.31	5.47	14.01
34	Sussex County	371503	34037371503	1600	1481	268.51	83.96	303.9	18.13	5.67	20.52
34	Sussex County	371600	34037371600	1600	2039	250.37	124.9	316.79	12.28	6.13	15.54
34	Sussex County	371700	34037371700	1600	2835	402.84	184.13	501.35	14.21	6.49	17.68
34	Sussex County	371801	34037371801	1600	2209	282.87	144.94	372.82	12.81	6.56	16.88
34	Sussex County	371802	34037371802	1600	1724	434.77	150.24	501.74	25.22	8.71	29.1
34	Sussex County	371900	34037371900	1600	1025	170.78	59.07	198.27	16.66	5.76	19.34
34	Sussex County	372000	34037372000	1600	1376	171.58	76.47	216.86	12.47	5.56	15.76
34	Sussex County	372100	34037372100	1600	896	129.9	29.66	142.74	14.5	3.31	15.93
34	Sussex County	372200	34037372200	1600	1089	241.78	84.3	277.22	22.2	7.74	25.46
34	Sussex County	372300	34037372300	1600	2081	325.42	125.54	388.35	15.64	6.03	18.66
34	Sussex County	372400	34037372400	1600	1292	212.73	62.81	237.12	16.47	4.86	18.35
34	Sussex County	372500	34037372500	1600	1532	262.52	79.85	290.68	17.14	5.21	18.97
34	Sussex County	372600	34037372600	1600	2726	511.32	133.45	577.2	18.76	4.9	21.17
34	Sussex County	372700	34037372700	1600	1871	322.01	115.24	379.87	17.21	6.16	20.3
34	Sussex County	372800	34037372800	1600	1088	258.63	70.08	281.95	23.77	6.44	25.91
[truncated: 5,421 more rows]
